# Supplementary material for: Factors associated with an outbreak of hospital-onset, healthcare facility-associated Clostridium difficile infection (HO-HCFA CDI) in a Mexican tertiary care hospital: A case-control study
Source: PLoS One. 2018 May 29;13(5):e0198212. doi: 10.1371/journal.pone.0198212 (PMC5973614; doi:10.1371/journal.pone.0198212)
Supplement: S2 File — (XLSX) [file pone.0198212.s002.xlsx]

## Sheet: database
id	diarrhea	rib_027	sex	age	atb_use	num_atb	ceftria	cefta	cefalosp3rd	erta	mero	meroimi	carba	cipro	moxi	levo	quinol	clinda	vanco	ptz	days_atb	ppi	ent_nut	steroid	inmunosupr	chemotx	surgery	hosp	hosp_innsz	hosp_other	hosp_both	feb_neutr	leukemia	nongastr_inf	uti	kidney_tr	lung_dis	autoimm	gastr_inf	stoma	liver_tr	solid_tr	intraabdsepsis	lymphoma	ec_status	charlson	death	30d_death	room_prev_case
1	1	0	1	51	1	7	0	0	0	1	1	1	1	0	0	0	0	0	1	1				1	1	1	0	1	1	0	0	1	0	1	0	0	0	0	0	0	0	0	0	1	6	4	1	1
2	0		1	67	1	1	0	0	0	0	0	0	0	0	0	0	0	0	0	0	1	1	0	0	0	0	0	0	0	0	0	0	0	0	0	0	0	0	0	0	0	0	0	0	6	7	0	0	0
3	0		1	70	1	1	0	0	0	1	0	0	1	0	0	0	0	0	0	0	5	1	0	1	1	0	0	1	1	0	0	0	0	0	0	0	0	0	0	0	0	0	0	0	3	6	0	0	0
4	1	0	1	68	1	7	1	0	1	1	1	1	1	1	0	0	1	0	1	1	36	1	0	0	0	0	1	1	1	0	0	0	0	1	0	0	0	0	0	0	0	0	0	0	3	6	0		0
5	0		0	58	1	7	0	0	0	0	1	1	1	0	1	0	1	0	0	0					1		0					0	0	1	0	1	0	0	0	0	0	1	0	0	6	3	1	1
6	0		0	84	1	1	0	0	0	0	0	0	0	0	0	0	0	0	0	0	1	1	0	1	0	0	1	0	0	0	0	0	0	0	0	0	0	0	0	0	0	0	0	0	2	10	0	0	0
7	1	1	0	30	1	4	1	0	1	0	1	1	1	0	0	0	0	0	0	0	14	1	0	1	1	0	0	0	0	0	0	0	0	1	0	0	0	1	0	0	0	0	0	0	3	1	0	0
8	0		1	23	1	2	0	0	0	1	0	0	1	0	0	0	0	0	1	0	6						1					0	0	0	0	0	0	0	1	0	0	0	0	0	1	3	0	0
9	0		1	21	1	4	0	0	0	0	0	0	0	0	0	0	0	0	1	1												0	0	1	0	0	0	0	0	1	0	0	0	0	1	2	0	0
10	1	1	0	36	1	2	1	0	1	1	0	0	1	0	0	0	0	0	0	0	8	1	0	0	0	0	0	0	0	0	0	0	0	1	0	0	0	0	0	0	0	0	0	0	1	0	0	0	0
11	0		1	23																				1				1	1	0	0	0	0	1	0	0	0	0	0	0	0	0	0	0	1		0	0
12	0		0	60	1	4	0	0	0	0	1	1	1	0	0	0	0	0	1	1				1		1	0					0	0	1	0	0	0	0	0	0	0	0	0	1	2	5	0	0
13	1	0	1	73	1	2	0	0	0	1	0	0	1	0	0	0	0	0	0	0	10	1	0	1	1	0	0	0	0	0	0	0	0	0	0	1	0	0	0	0	0	1	0	0	7	8	0	0	0
14	0		1	54																							0					0	0	0	0	0	0	0	0	0	0	0	0	0	7	4	0	0
15	0		0	40	1	4	0	1	1	1	1	1	1	0	0	0	0	0	1	0	13	0	0	1	1	0	0	0	0	0	0	0	0	1	0	1	0	0	0	0	0	1	0	0	2	3	0	0	0
16	1	1	1	59	1	7	1	0	1	1	1	1	1	0	0	0	0	1	1	1	9	1	0	0	0	0	0	1	1	0	0	0	0	1	0	0	0	0	1	0	0	0	0	0	2	6	0	0	0
17	0		0	57	1	7	0	0	0	0	0	1	1	0	0	1	1	0	1	1	93	1	1	1	0	0	0	1	0	1	0	0	0	1	0	0	1	0	0	0	0	0	0	0	1	4	1	1	0
18	0		0	60	1	7	1	0	1	0	1	1	1	0	0	0	0	0	1	1	27	1	1	0	0	0	0	1	0	1	0	0	0	0	0	0	0	0	1	0	0	0	0	0	3	6	1	1
19	1	0	0	59	1	1	0	0	0	0	0	0	0	0	0	0	0	0	0	0	1	1	0	1	0	1	1	1	1	0	0	0	0	0	0	0	0	0	0	1	0	0	0	0	2	4	0	1	0
20	0		0	56	1	5	0	0	0	0	1	1	1	0	1	0	1	0	1	0	37	1	1	0	0	0	0	1	0	1	0	0	0	1	0	0	0	0	0	0	0	0	0	0	7	7	1	1
21	0		1	44	1	1	0	0	0	0	0	0	0	0	0	0	0	0	0	0	1	1	0	0	0	0	0	0	0	0	0	0	0	0	0	0	0	0	0	0	0	0	0	0	2	2	0	0	1
22	1	1	0	55	1	3	1	0	1	0	0	0	0	0	0	0	0	0	0	0		1	0	1	0	0	0	1	0	0	1	0	0	0	0	0	0	0	0	0	0	0	0	0	2	4	0	0	0
23	0		1	45	1	1	0	0	0	1	0	0	1	0	0	0	0	0	0	0	12	1	0	1	1	0	0	1	1	0	0	0	0	1	0	0	0	1	0	0	0	0	0	0	1	5	0		0
24	0		1	40	1	4	1	0	1	0	0	0	0	0	0	0	0	0	0	0	7	1	0	1	0	0	0	0	0	0	0	0	0	1	1	0	0	0	0	0	0	0	0	0	2	4	0	0	0
25	1	1	0	17	1	4	0	0	0	1	1	1	1	0	0	0	0	0	1	1						1	1	1	1	0	0	1	1	0	0	0	0	0	1	0	0	0	0	0	1	2	0	0
26	0		1	34	1	3	1	0	1	1	0	0	1	0	0	0	0	0	0	0	12	0	0	0	0	0	1	1	1	0	0	0	0	0	0	0	0	0	1	0	0	0	0	0	2	0	0	0	0
27	0		0	63	1	1	0	0	0	0	0	0	0	0	0	0	0	0	0	0	1	1	0	1	0	0	1	0	0	0	0	0	0	0	0	0	0	0	0	0	0	0	0	0	3	9	0	0	0
28	1	0	1	49	1	3	1	0	1	1	0	0	1	0	0	0	0	0	0	0	6	0	0	1	0	0	0	1	0	1	0	0	0	1	0	0	0	0	0	0	0	0	0	0	1	3	0	0	1
29	0		1	49	1	5	0	0	0	1	1	1	1	0	0	0	0	0	1	0	28	1	0	0	0	0	1	0	0	0	0	0	0	1	0	0	0	0	1	0	0	0	1	0	2	1	0	0	0
30	0		1	32	1	2	1	0	1	1	0	0	1	0	0	0	0	0	0	0	8	1	0	1	1	0	0	0	0	0	0	0	0	1	1	0	0	1	0	0	0	0	0	0	2	1	0	0	0
31	1	0	1	69	1	3	0	0	0	0	1	1	1	0	0	0	0	0	1	0	14	1	0	0	0	0	1	0	0	0	0	0	0	1	1	0	0	0	0	1	0	0	1	0	2	5	0	0	0
32	0		0	46	1	4	0	0	0	0	1	1	1	0	0	0	0	0	1	1				1	1	0		1	1	0	0	0	0	1	0	0	0	0	0	0	0	0	0	0	2		0
33	0		0	45	1	6	1	0	1	1	1	1	1	0	0	0	0	0	1	0							1	1	0	1	0	0	0	1	1	0	0	0	0	0	0	0	1	0	1	1	0	0
34	1	0	0	54	1	5	1	0	1	0	1	1	1	0	0	0	0	0	1	1	12	1	1	1	1	1	0	1	1	0	0	1	0	1	0	0	0	0	0	0	0	0	0	1	3	4	1	1
35	0		0	36	1	4	1	0	1	0	0	0	0	0	0	0	0	0	0	0	9	1	0	0	0	0	0	1	0	1	0	0	0	1	0	0	0	0	0	0	0	0	0	0	1	3	0	0	0
36	0		0	51	1	2	0	0	0	0	0	0	0	0	0	0	0	1	0	0	9	1	0	1	1	0	1	1	1	0	0	0	0	0	0	0	0	0	0	0	1	1	0	0	2	7	0	0	0
37	1	0	1	54	1	1	0	0	0	1	0	0	1	0	0	0	0	0	0	0							0	1	0	0	1	0	0	1	0	0	0	0	0	0	0	0	0	0	3	11	0	0
38	0		1	74	1	1	0	0	0	0	0	0	0	0	0	0	0	0	0	0	1	1	0	1	0	0	0	0	0	0	0	0	0	0	0	0	0	0	0	0	0	0	0	0	2	4	0	0	0
39	0		0	82	1	1	0	0	0	0	0	0	0	0	0	0	0	0	0	0	1	1	0	1	0	1	0	0	0	0	0	0	0	0	0	0	0	0	0	0	0	0	0	0	4	8	0	0	0
40	1	1	1	56	1	3	0	0	0	0	0	0	0	0	0	0	0	0	0	1	10	1	0	1	0	0	0	1	0	1	0	0	0	0	0	0	0	0	0	0	0	0	0	0	2	5	0	0	0
41	0		1	41	1	3	0	0	0	0	1	1	1	0	0	0	0	0	1	1							1	1	1	0	0	0	0	1	0	0	0	0	0	0	0	0	1	0	2	1	0	0
42	0		1	70																				0	0	0	0					0	0	0	0	0	0	0	0	0	0	0	0	0	3	6	1	1
43	1	1	1	79	1	3	0	0	0	0	0	0	0	0	0	0	0	0	0	0	26	1	0	0	0	0	0	1	1	0	0	0	0	1	0	0	0	0	0	0	0	0	0	0	5	5	0	0	0
44	0		1	74	0	0	0	0	0	0	0	0	0	0	0	0	0	0	0	0	0	1	0	1	1	0	0	0	0	0	0	0	0	0	0	0	0	0	0	0	0	0	0	0	3	4	0	0	0
45	0		0	67	1	1	0	0	0	1	0	0	1	0	0	0	0	0	0	0	7	0	0	0	0	0	1	1	1	0	0	0	0	1	0	0	0	0	0	0	0	0	0	0	3	3	0	0	1
46	1	0	1	74	0	0	0	0	0	0	0	0	0	0	0	0	0	0	0	0	0	1	0	1	1	0	0	1	1	0	0	0	0	0	0	0	0	0	0	0	0	0	0	0	3	4	0	0	0
47	0		1	51	1	4	1	0	1	0	1	1	1	0	0	0	0	0	1	0			1				0					0	0	1	1	0	0	1	0	0	0	0	0	0	4	7	1	1
48	0		1	23																																									2		0	0
49	1	1	1	63	1	3	0	0	0	1	0	0	1	0	0	0	0	0	0	0	9	1	0	1	0	0	0	0	0	0	0	1	0	1	1	0	0	0	0	0	0	0	0	1	4	5	0	0	0
50	0		1	33	1	2	0	0	0	0	0	0	0	0	0	0	0	0	0	1		1	0	1	0	0	0	0	0	0	0	0	0	1	0	0	0	1	0	0	0	0	0	0	2	1	0	0	0
51	0		1	31	1	6	0	0	0	0	1	1	1	1	0	0	1	0	1	1	30	0	0	1	1	0	0	1	1	0	0	0	0	1	0	1	0	0	0	0	0	1	0	0	2	0	0	0	0
52	1	0	1	51	1	2	1	0	1	0	0	0	0	0	0	0	0	0	1	0	5	0	0	1	0	0	0	0	0	0	0	0	1	0	0	0	0	0	0	0	0	0	0	0	6	5	0	0	0
53	0		0	42	0	0	0	0	0	0	0	0	0	0	0	0	0	0	0	0	0	0	0	0	0	0	0	0	0	0	0	0	0	0	0	0	0	0	0	0	0	0	0	0	3	1	0
54	0		1	47																																									2		0	0
55	1	0	1	21	1	5	0	0	0	1	1	1	1	0	0	0	0	0	1	0	48	1	0	1	0	0	1	1	0	1	0	0	0	0	0	0	0	0	0	0	0	0	1	0	2	0	0	0	1
56	0		1	51	1	1	0	0	0	0	0	0	0	0	0	0	0	0	0	0		1	0	0	0	0	1	1	0	1	0	0	0	0	0	0	0	0	0	0	0	0	0	0	6	2	0	0	0
57	0		1	47	1	6	0	0	0	0	1	1	1	0	0	0	0	1	1	1	39	1	1	0	0	0	0	0	0	0	0	0	0	1	0	0	0	0	0	0	0	0	0	0	6	6	0	0	0
58	1	1	1	83																																									3
59	0		0	43	0	0	0	0	0	0	0	0	0	0	0	0	0	0	0	0	0	0	0	0	0	0		0	0	0	0	0	0	0	0	0	0	0	0	0	0	0	0	0	2	3	0	0	0
60	0		0	31	1	7	0	0	0	0	1	1	1	0	1	0	1	0	1	1	95	1	1	1	0	0	0	0	0	0	0	0	0	1	0	0	0	0	0	0	0	0	0	0	1	8	0		0
61	1	1	0	66	1	5	1	0	1	0	1	1	1	0	0	0	0	1	1	0	24	1	0	0	0	0	1	1	0	1	0	0	0	1	0	0	0	0	0	0	0	0	0	0	2	3	0	0	1
62	0		1	78																																									2
63	0		1	36	1	5	0	0	0	1	1	1	1	0	0	0	0	0	1	1	28		0		0	0	1	0	0	0	0	0	0	0	0	0	0	0	1	0	0	0	0	0	3	3	0	0	0
64	1	0	1	52	1	5	0	0	0	1	0	0	1	1	0	0	1	0	1	1	29	1	0	1	0	1	0	1	1	0	0	0	1	1	1	0	0	0	0	0	0	0	0	0	2	5	0	0	0
65	0		1	50	1	1	0	0	0	0	0	0	0	0	0	0	0	0	0	0	1	0	0	1	0	0	1	0	0	0	0	0	0	0	0	0	0	0	0	0	0	0	0	0	2	3	0	0	0
66	0		0	32	0	0	0	0	0	0	0	0	0	0	0	0	0	0	0	0	0	1	0	1	0	0	0	0	0	0	0	0	0	0	0	0	0	0	0	0	0	0	0	0	3	0	0	0	0
67	1	0	1	47	1	4	1	0	1	0	0	0	0	0	0	0	0	0	1	1	19	1	0	1	0	0	0	1	1	0	0	0	0	1	0	0	0	0	0	0	0	0	0	0	1	2	0	0	0
68	0		1	66																																									3		0	0
69	0		1	50	1	4	1	0	1	1	0	0	1	0	0	0	0	0	1	0	17	1	1	1	1	0	0	0	0	0	0	0	0	1	1	0	0	1	0	0	0	0	0	0	2	3	0	0	0
70	1	1	1	43	1	7	0	0	0	1	1	1	1	0	0	0	0	0	1	1	37	1	1	1	1	0	0	0	0	0	0	0	0	1	0	0	0	1	0	0	0	0	0	0	2	4	0	0	0
71	0		1	47	1	6	0	0	0	0	1	1	1	0	0	0	0	1	1	1	39	1	1	0	0	0	0	0	0	0	0	0	0	1	0	0	0	0	0	0	0	0	0	0	6	6	0	0	0
72	0		1	84	1	3	0	0	0	0	0	0	0	0	0	0	0	0	1	1	17	1	0	1	0	0	0	1	1	0	0	0	0	1	0	0	0	0	0	0	0	0	0	0	4	7	0	0	0
73	1	1	1	85	1	5	0	0	0	0	0	0	0	1	0	0	1	0	1	1	32	1	0	0	0	0	0	1	1	0	0	0	0	1	0	0	0	0	0	0	0	0	0	0	3	5	0	0	0
74	0		1	50	0	0	0	0	0	0	0	0	0	0	0	0	0	0	0	0	0	1	0	1	0	0	0	0	0	0	0	0	0	0	0	0	0	1	0	0	0	0	0	0	1	2	0	0	0
75	0		1	77	1	1	0	0	0	1	0	0	1	0	0	0	0	0	0	0	7	0	0	0	0	0	0	1	1	0	0	0	0	1	0	0	0	0	0	1	0	0	1	0	3	8	0	0	0
76	1	1	1	42	1	5	0	0	0	1	1	1	1	0	0	0	0	0	1	0	11	1	0	1	1	0	1	0	0	0	0	0	0	1	0	0	0	0	0	0	1	1	1	0	3	4	0	0	0
77	0		0	34	1	2	0	0	0	0	0	0	0	0	0	0	0	0	1	1	16	1	0	0	0	0	1	0	0	0	0	0	0	0	0	0	0	0	0	0	0	0	1	0	1	0	0	0	1
78	0		0	75																																									2		0	0
79	1	0	0	66	1	2	0	0	0	0	0	0	0	0	0	0	0	0	1	1	14	1	0	0	0	0	0	0	0	0	0	0	0	1	0	0	0	0	0	0	0	0	0	0	2	6	0	0	0
80	0		1	22																				1	1		1					0	0	0	0	0	0	1	0	0	1	1	0	0	1	4	0	0
81	0		0	84	1	1	0	0	0	0	0	0	0	0	0	0	0	0	0	0	1	0	0	0	0	0	0	0	0	0	0	0	0	0	0	0	1	0	0	0	0	0	0	0	3	7	0	0	0
82	1		0	75	1	2	0	0	0	0	0	0	0	0	0	0	0	0	1	1				0	0	0	0	1	1	0	0	0	0	1	0	0	0	0	0	0	0	0	1	0	3	6	0	0	0
83	0		1	43	1	1	0	0	0	0	0	0	0	0	0	0	0	0	0	0	1			1		0	0	0	0	0	0	0	0	0	0	0	0	0	0	0	0	0	0	0	2	3	0	0	1
84	0		1	53																				0	0	0	0					0	0	0	0	0	0	0	0	0	0	0	0	0	1	7	0	0
85	1	0	0	16	1	4	0	0	0	0	1	1	1	1	0	0	1	0	1	0		1		1		1	0	0	0	0	0	0	1	1	0	0	0	0	0	0	0	0	0	0	1	2	1	1	0
86	0		0	23	1		0	0	0	0	0	0	0	0	0	0	0	0	0	0						1	0	1	1	0	0	0	0	0	0	0	0	0	0	0	0	0	0	0	1	2	0	0
87	0		1	47	1	1	0	0	0	0	0	0	0	0	0	0	0	0	0	0	1			1			0	0	0	0	0	0	0	0	0	0	0	0	0	0	0	0	0	0	2	1	0	0	0
88	1	0	1	18	1	6	1	0	1	1	1	1	1	0	0	0	0	0	1	1		1		1	0	0	0	1	1	0	0	0	0	1	0	0	0	1	0	0	0	0	0	0	1	1	0	0	1
89	0		0	46	1	4	0	0	0	0	0	1	1	0	0	0	0	0	1	1		1	1	1		1	1	1	0	1	0	1	1	0	0	0	0	0	1	0	0	0	0	0	1	3	0	0	0
90	0		1	25	1	2	0	0	0	0	0	0	0	0	0	0	0	0	1	1	1	0	0	0	0	0	0	1	1	0	0	0	0	0	0	0	0	1	0	0	0	0	0	0	2	3	1	1	0
91	1	1	1	76	1	6	1	0	1	0	1	1	1	1	0	0	1	0	1	0							1	1	0	1	0	0	0	0	0	0	0	0	0	0	0	0	0	0	2	5	0	0
92	0		1	25	1	2	0	0	0	0	0	0	0	0	0	0	0	0	1	1		1	0			1	0	1	1	0	0	0	1	1	1	0	0	0	0	0	0	0	0	0	1	2	0	0	0
93	0		1	70	1	3	0	0	0	0	0	0	0	0	1	0	1	0	1	1		1		0	0	0	0	0	0	0	0	0	0	1	0	0	0	0	0	0	0	0	0	0	2	3	0	0
94	1	1	0	62	1	4	0	0	0	1	1	1	1	0	0	0	0	0	1	1		1	1		0	0	1	1	0	1	0	0	0	1	0	0	0	0	0	0	0	0	0	0	2	8	0	0	0
95	0		1	28	1	5	0	0	0	0	1	1	1	0	1	0	1	0	1	1		1	1	1	0	0	0	1	0	1	0	0	0	1	1	0	0	0	0	0	0	0	0	0	1	0	0	0	0
96	0		1	43	1	4	0	0	0	1	1	1	1	0	0	0	0	0	1	0		1	0	1	0	0	0	0	0	0	0	0	0	1	1	0	0	0	0	0	0	0	0	0	1	1	0	0	0
97	1	1	0	25	1	6	1	0	1	1	1	1	1	0	0	0	0	0	1	1	15	1	1	1	0	0	0	0	0	0	0	0	0	1	0	0	0	0	0	0	0	0	0	0	2	1	0	0	0
98	0		1	64	1	5	0	0	0	0	1	1	1	0	1	0	1	0	1	1	7	1	0	1	1	0	0	1	1	0	0	0	0	1	0	1	1	0	0	0	0	1	0	0	2	6	0	0	0
99	0		0	38																				1		1	0	0	0	0	0	0	0	0	0	0	0	0	0	0	0	0	0	1	1	2	0	0	0
100	1	1	0	24	0	0	0	0	0	0	0	0	0	0	0	0	0	0	0	0	0	1	1	1	0	0	1	1	0	1	0	0	0	0	0	0	0	0	0	1	0	0	0	0	2	6	0	0	0
101	0		0	62	1		0	0	0	0	0	0	0	0	0	0	0	0	1	0		1						1	0	1	0	0	0	1	0	0	0	0	0	0	0	0	0	0	2	6	1	1
102	0		0	29	1	2	0	0	0	0	0	0	0	0	0	0	0	0	0	0			0	1	1	0	0	0	0	0	0	0	0	0	0	1	0	0	0	0	0	1	0	0	2	2	0	0	0
103	1	1	1	52	0	0	0	0	0	0	0	0	0	0	0	0	0	0	0	0	0	1	0	1	0	0	0	0	0	0	0	0	0	0	0	0	0	1	0	0	0	0	0	0	1	3	0	0	0
104	0		0	80	1	1	0	0	0	0	0	0	0	0	0	0	0	0	0	0	1			0	0	0	1	1	1	0	0	0	0	0	0	0	0	0	0	0	0	0	0	0	3	7	0	0	0
105	0		1	55	1	1	0	0	0	0	0	0	0	0	0	0	0	0	0	0	1	0	0	1	0	0	0	0	0	0	0	0	0	0	0	0	0	0	0	0	0	0	0	0	3	2	0	0	0
106	1	1	1	42	1	5	0	0	0	0	1	1	1	0	0	0	0	0	1	1		1	0	0	0	0	1	1	0	1	0	0	0	0	0	0	0	0	0	0	0	0	1	0	1	1	0	0	0
107	0		0	64	1	4	0	0	0	1	1	1	1	0	0	0	0	0	1	1		1	0	0	0	0	0					0	0	1	0	0	0	0	0	0	0	0	0	0	3	8	0	1	0
108	0		0	31	1	2	1	0	1	0	0	0	0	0	0	0	0	0	0	0				0	0	0	1	0	0	0	0	0	0	0	0	0	0	0	0	0	0	0	0	0	3	2	0	0
109	1	0	1	60	1	4	0	0	0	0	1	1	1	0	1	0	1	0	1	0		1	1	0	0	0	0	0	0	0	0	0	0	1	0	0	0	0	0	0	0	0	0	0	2	5	0	0
110	0		0	51																		1		1	1	0	0					0	0	0	0	0	0	0	1	0	1	1	0	0	2	2	0	0
111	0		0	57																		1		1	0	0	0					0	0	0	0	0	0	0	0	0	0	0	0	0	4	5	0	1
112	1	0	0	66	1		0	0	0	0	0	0	0	0	0	0	0	0	0	1		1		0	0	0		1	1	0	0	0	0	1	0	0	0	0	0	0	0	0	0	0	3	6	0	0
113	0		1	93	0	0	0	0	0	0	0	0	0	0	0	0	0	0	0	0	0			0	0	0	0	0	0	0	0	0	0	0	0	0	0	0	0	0	0	0	0	0	3	9	1	1
114	0		0	80	0	0	0	0	0	0	0	0	0	0	0	0	0	0	0	0	0	1	0	0	0	0	0					0	0	0	0	0	0	0	0	0	0	0	0	0	3	5	0	1
115	1	1	0	59	1	3	0	0	0	0	1	1	1	1	0	0	1	1	0	0		1	0	0	0	0	0	1	0	1	0	0	0	1	0	0	0	0	0	0	0	0	0	0	3	2	0	0	1
116	0		0	70	1	3	0	0	0	1	1	1	1	0	0	0	0	0	0	0			1	1				1	0	1	0	0	0	1	0	0	0	0	0	0	0	0	0	0	3	5	0		0
117	0		0	56	1	6	0	0	0	1	1	1	1	0	0	0	0	0	1	0							1					0	0	0	0	0	0	0	0	0	0	0	1	0	3	2	0	0	0
118	1	0	1	61	1	1	0	0	0	0	0	0	0	0	0	0	0	0	0	1		1	1	1	1	0	0	1	1	0	0	0	0	0	0	0	0	1	0	1	0	0	0	0	2	5	0	0	1
119	0		0	84	1	2	0	0	0	0	0	0	0	0	0	0	0	0	1	1		1	0		1	1	0	1	1	0	0	0	0	0	0	0	0	0	0	0	0	0	0	1	3	7	0	0	0
120	0		1	50	1	3	0	0	0	1	0	0	1	0	0	0	0	0	1	0		0	0	1	0	0	0	1	0	1	0	0	0	0	0	0	0	0	0	0	0	0	0	0	3	7	0	0	0
121	1	0	0	56	1		0	0	0	0	0	0	0	0	0	0	0	0	1	1				1	0	1		1	1	0	0	0	0	1	0	0	0	0	0	0	0	0	0	1	2	6	1	1
122	0		0	85	1	3	0	0	0	1	0	0	1	0	0	0	0	0	1	1	12	0	0	0	0	0	0	1	1	0	0	0	0	0	0	0	1	0	0	0	0	0	0	0	3	6	0	0	0
123	0		1	43																		0	0	1	0	0	1					0	0	0	0	0	0	1	1	0	0	0	0	0	2	3	0	0
124	1	0	0	58																		0		0	0	0	1	1	0	0	1														2	4	0	0
125	0		1	47																		0	0	1	1	0	0	1	1	0	0	0	0	1	1	0	0	0	0	0	0	0	0	0	1	1	0	0	0
126	0		0	87	1	1	0	0	0	1	0	0	1	0	0	0	0	0	0	0		0	0	0	0	0	1	1	0	0	1	0	0	1	0	0	0	0	0	1	0	0	0	0	2	7	0		1
127	1	0	1	58	1		0	0	0	0	0	0	0	0	0	0	0	0	0	1		0	0	0	0	0	1					0	0	1	0	0	0	0	0	0	0	0	0	0	3	4	0	0
128	0		1	78	1	1	0	0	0	0	0	0	0	0	0	0	0	0	0	0	1	1	0	1	0	1	0	0	0	0	0	0	0	0	0	0	0	0	0	0	0	0	0	0	3	10	0	0	0
129	0		1	43	1	1	0	0	0	1	0	0	1	0	0	0	0	0	0	0		1	0	1	0	0	0	0	0	0	0	0	0	0	0	0	0	1	0	0	0	0	0	0	2	5	0	0
130	1	0	1	26	1	5	0	0	0	1	1	1	1	0	0	0	0	1	1	0		1	1	0	0	0	0	1	0	1	0	0	0	1	0	0	0	0	0	0	0	0	0	0	2	1	0	0	0
131	0		1	70	0	0	0	0	0	0	0	0	0	0	0	0	0	0	0	0	0	1	0	0	0	0	0	0	0	0	0	0	0	0	0	0	0	1	0	0	0	0	0	0	3	4	0	0	0
132	0		0	22	1	4	0	0	0	0	0	0	0	0	1	0	1	0	1	1		1	0	1	1	0	1	1	1	0	0	0	0	1	0	0	0	1	0	1	0	0	0	0	2	3	0	0
133	1	1	0	58																		1	0	0	0	0	0	1	0	0	1														1	4	0	0
134	0		1	22	1	5	0	0	0	0	0	0	0	0	1	0	1	0	1	1		1		1	1	0	0	0	0	0	0	0	0	1	0	0	0	1	0	0	0	0	0	0	2	2	0	0	0
135	0		1	36																																									7		0	0
136	1	0	0	35	1	3	0	0	0	0	0	0	0	0	0	0	0	0	0	0	21	1		1	0	0	1	1	1	0	0	0	0	0	0	0	0	0	1	0	0	0	0	0	1	0	0	0	0
137	0		0	58																								1	1	0	0														3		0	0
138	0		1	42	1		0	0	0	0	0	0	0	0	0	0	0	0	0	0			0	1	0																				6	1	0
139	1	1	0	62																								1	1	0	0														2		0	0
140	0		1	23																								1	1	0	0	0	0	0	0	0	0	1	0	0	0	0	0	0	3		0	0
141	0		1	27																																									2		0	0
142	1	0	0	76																																									4		0	0
143	0		0	75																																									1		0	0
144	0		1	21																												0	1	0	0	0	0	0	0	0	0	0	0	0	2		0	0
145	1	1	0	55	1		1	0	1	0	0	0	0	0	0	0	0	0	0	0								1	1	0	0	0	0	1	0	0	0	0	0	0	0	0	0	0	2		0	0
146	0		1	62	1	2	0	0	0	0	0	0	0	0	0	0	0	0	0	1	1	1	0	0	0	0	0					0	0	1	0	0	0	0	0	0	0	0	0	0	4	8	1	1
147	0		0	85	0	0	0	0	0	0	0	0	0	0	0	0	0	0	0	0	0	0	0	0	0	0	0	1	1	0	0	0	0	0	0	0	0	0	0	0	0	0	0	0	3	7	0	0
148	1	1	1	62																							0					0	1	0	0	0	0	0	0	0	0	0	0	0	2		1	1	0
149	0		0	49	1		0	0	0	0	0	0	0	0	0	0	0	0	0	1		1	0	1	0	0	0	1	1	0	0	0	0	1	0	0	0	0	0	0	0	0	0	0	3	4	0	0
150	0		0	51	1		1	0	1	0	1	1	1	0	0	1	1	1	1	0		1	1	1	0	0	0	1	0	0	1	0	0	1	0	0	0	0	0	0	0	0	0	0	3	10	1	1	0
151	1	0	0	40																		0	0	0	0	0	1	1	0	0	1														2	6	0	0
152	0		0	77	1	2	1	0	1	0	0	0	0	0	0	0	0	1	0	0	3	0	0	0	0	0	0	0	0	0	0	0	0	1	0	0	0	0	0	0	0	0	0	0	4	5	0	0
153	0		0	19	1		0	0	0	0	1	1	1	0	0	0	0	0	0	1		1	0	0	0	1	1	1	1	0	0	1	1	0	0	0	0	0	1	0	0	0	0	0	2	2	0	0
154	1	0	0	68																							1	1	1	0	0														3		0	0
155	0		1	19	1	1	0	0	0	0	0	0	0	0	0	0	0	0	0	0	1	0	0	0		0	0	0	0	0	0														1	0	0
156	0		1	58	1	2	0	0	0	1	0	0	1	1	0	0	1	0	0	0	10	1	0	1	0	0	0	0	0	0	0	0	0	1	1	0	0	1	0	0	0	0	0	0	2	8	0	0	0
157	1	0	0	76	1		0	0	0	1	0	0	1	0	0	0	0	0	0	0		0	0	0	0	0	0					0	0	1	0	0	0	0	0	0	0	0	0	0	1	8	0	0
158	0		0	47																		0	0	1	1	0	0					0	0	1	0	1	0	0	0	0	0	1	0	0	2	2	0	0
159	0		0	79	1	7	0	0	0	1	1	1	1	0	0	0	0	0	1	0	55	1	0	1	0	0	0	1	1	0	0	0	0	1	1	0	0	1	0	0	0	0	0	0	2	14	0
160	1	1	0	71	1		0	1	1	0	0	0	0	0	0	0	0	0	0	0		1	0	0	0	0	0	1	1	0	0	0	0	0	0	0	0	0	1	0	0	0	0	0	3	5	0	0
161	0		0	19	1		0	0	0	0	0	0	0	0	0	0	0	0	0	1		0	0	0	0	1	0	1	1	0	0	0	0	1	0	0	0	0	0	0	0	0	0	0	2	6	0	0	0
162	0		1	23	1	1	0	0	0	0	0	0	0	0	0	0	0	0	0	0	4	1	0	1	1	0	1	1	1	0	0	0	0	1	0	0	0	0	0	0	1	1	0	0	2	3	0	0
163	1	1	0	50	1	7	0	0	0	1	1	1	1	0	1	0	1	0	1	0		1	0	1	1	0	1					0	0	0	0	0	0	0	0	0	1	1	0	0	2	4	0	0
164	0		1	21	1	1	0	0	0	0	0	0	0	0	0	0	0	0	0	1	5	0	1	0	0	0	0					0	0	1	0	0	0	0	0	0	0	0	0	0	3	0	0	0	0
165	0		1	20	1	3	0	0	0	0	1	1	1	0	0	0	0	0	1	1		0	0	1	0	1	0	1	0	1	0	0	1	1	0	0	1	0	0	0	0	0	0	0	1	3	0	1	1
166	1	1	1	76	1	1	0	0	0	1	0	0	1	0	0	0	0	0	0	0		0	0	0	0	0		0	0	0	0	0	0	0	0	0	0	0	1	0	0	0	0	0	3	7	0	0
167	0		1	78	1	3	1	0	1	0	1	1	1	0	0	0	0	0	1	0		1	0	0	0	0	0	1	0	0	1	0	0	1	0	0	0	0	0	0	0	0	0	0	3	4	0	0
168	0		0	77	1	3	0	0	0	0	0	0	0	0	0	0	0	0	1	1		0	0		0	0	1	1	1	0	0	0	0	0	0	0	0	0	0	0	0	0	0	0	7	4	0	0
169	1	1	0	59	1	7	0	0	0	1	0	0	1	0	0	0	0	0	0	0		1	0	1	0	0	0	1	1	0	0	0	0	1	1	0	0	0	1	0	0	0	0	0	2	8	0	0
170	0		0	31	1	2	0	0	0	0	0	0	0	0	0	0	0	0	0	1	2	0	0	1	1	0	0	0	0	0	0	0	0	0	0	1	0	0	0	0	0	1	0	0	2	2	0	0	0
171	0		0	73	1	1	0	0	0	1	0	0	1	0	0	0	0	0	0	0		0	0		0	1	0	1	1	0	0	0	0	0	0	0	0	0	0	0	0	0	0	0	1	6	0	0	0
172	1	1	1	36	1	1	0	0	0	0	0	0	0	0	0	0	0	0	0	0		1	0	0	0	0	0	1	1	0	0	0	0	1	0	0	0	0	0	0	0	0	0	0	7	2	0	0
173	0		0	33	1	1	0	0	0	1	0	0	1	0	0	0	0	0	0	0		0	0	0	0	0	0	1	1	0	0	0	0	1	1	0	0	0	0	0	0	0	0	0	1	1	0	0
174	0		0	82	1	3	1	0	1	0	0	0	0	0	0	0	0	0	1	0	5						1	1	1	0	0	0	0	0	0	0	0	0	0	0	0	0	0	0	2	7	0	0
175	1	0	0	71	1	4	0	0	0	0	0	0	0	0	0	1	1	0	1	1		0	0	0	0	0	0	1	1	0	0	0	0	1	0	0	0	0	0	0	0	0	0	0	4	8	0	0	0
176	0		1	65	1	2	1	0	1	0	0	0	0	0	0	0	0	0	0	0	5	0	0	0	0	0	0	0	0	0	0	0	0	1	0	0	1	0	0	0	0	0	0	0	2	4	0	0
177	0		1	70	0	0	0	0	0	0	0	0	0	0	0	0	0	0	0	0	0	1	0	0	0	0	0	1	0	1	0	0	0	0	0	0	0	0	0	0	0	0	0	0	2	4	0	0
178	1	0	1	56	0		0	0	0	0	0	0	0	0	0	0	0	0	0	0		1	0	1	0	0	1	0	0	0	0	0	0	0	0	0	0	0	0	0	0	0	0	0	1	2	0	0	1
179	0		1	73	0		0	0	0	0	0	0	0	0	0	0	0	0	0	0		0	0		0	0	0	0	0	0	0	0	0	0	0	0	0	0	0	0	0	0	0	0	2	5	0	0
180	0		1	70	1	2	0	0	0	0	0	0	0	0	0	0	0	0	1	1		0	0	0	0	1	0					0	0	1	0	0	0	0	0	0	0	0	0	0	2	9	0	0
181	1	1	1	68	1	3	0	0	0	0	1	1	1	0	0	0	0	0	1	0		1	0	1	0	0	0	1	0	1	0	0	0	1	0	1	0	1	0	0	0	1	0	0	2	4	0	0
182	0		0	44	1	2	1	0	1	1	0	0	1	0	0	0	0	0	0	0		0	0	1	1	0	0	0	0	0	0	0	0	1	1	1	0	0	0	0	0	1	0	0	3	1	0	0
183	0		0	69	1	2	0	0	0	1	0	0	1	0	0	0	0	0	0	0	6	1	0		0	0	0	0	0	0	0	0	0	0	0	0	0	0	0	0	0	0	0	0	3	3	0	0
184	1	0	1	40	1	3	0	0	0	1	0	0	1	0	0	0	0	0	1	1		0	0	0	0	0	1	1	1	0	0	0	0	0	0	0	0	0	1	0	0	0	0	0	2	1	0	0
185	0		1	81	1	2	0	0	0	0	0	0	0	0	0	0	0	0	1	1		0	0	1	0	1	0	1	1	0	0	0	0	1	0	0	0	0	0	0	0	0	0	1	3	7	0	0
186	0		0	50	1	1	0	0	0	1	0	0	1	0	0	0	0	0	0	0	5	1	0	0	1	0	1	0	0	0	0	0	0	0	0	0	0	1	1	1	0	0	0	0	3	2	0	0	0
187	1	0	0	48	1	5	0	1	1	0	1	1	1	0	0	0	0	0	1	1		1	0	0	0	0	0	1	0	1	0	0	0	1	0	0	0	0	0	0	0	0	0	0	4	4	0		0
188	0		0	77	1	1	0	0	0	1	0	0	1	0	0	0	0	0	0	0		0	0	0	0	0	0	1	1	0	0	0	0	1	1	0	0	0	0	0	0	0	0	0	3	6	0	0
189	0		1	24	0		0	0	0	0	0	0	0	0	0	0	0	0	0	0		0	0	1	1	0	0	0	0	0	0	0	0	0	0	1	0	1	0	0	0	1	0	0	3	3	0	0
190	1	0	0	77	1	2	0	0	0	1	0	0	1	0	0	0	0	0	0	1	14	1	0	1	1	1	0	0	0	0	0	0	0	1	0	0	0	0	0	0	0	0	1	1	2	8	0	0
191	0		1	59	1	1	0	0	0	0	0	0	0	0	0	0	0	0	0	0	1	0	0	0	0	0	0	0	0	0	0	0	0	0	0	0	0	1	0	0	0	0	0	0	3	3	0	0
192	0		1	23	1	2	0	0	0	1	0	0	1	0	0	0	0	0	0	0	7	1	0	1	0	0	0	1	1	0	0	0	0	0	0	0	0	1	0	0	0	0	0	0	3	1	0	0	0
193	1	1	1	29	1	3	1	0	1	1	0	0	1	0	0	0	0	0	1	0			0		0	0	1	1	0	1	0	0	0	0	0	0	0	0	0	0	0	0	1	0	1	0	0		0
194	0		1	53	1	2	0	0	0	1	0	0	1	0	0	0	0	0	0	0		1	0	0	0	0	0	1	1	0	0	0	0	1	1	0	0	0	0	0	0	0	0	0	3	4	0	0
195	0		0	73	0		0	0	0	0	0	0	0	0	0	0	0	0	0	0		0	0	0	0	0	0	1	1	0	0	0	0	0	0	0	0	0	0	0	0	0	0	0	3	6	0	0
196	1	0	0	27	1	4	1	0	1	0	0	0	0	1	0	0	1	0	0	0		1	0	1	0	1	1	1	1	0	0	0	0	0	0	0	0	0	0	0	0	0	0	1	2	2	0	0
197	0		1	71	1	4	0	0	0	0	1	1	1	0	0	0	0	0	1	1	22	0	0	0	0	0	0	1	1	0	0	0	0	1	0	0	0	1	0	0	0	0	0	0	3	5	0	0	0
198	0		1	44	0	0	0	0	0	0	0	0	0	0	0	0	0	0	0	0	0	1	0	1	0	0	0	1	1	0	0	0	0	0	0	0	0	0	0	0	0	0	0	0	6	1	0	0
199	1	0	1	56	1	2	0	0	0	0	1	1	1	0	0	0	0	0	0	0			0		0	0	1	1	1	0	0	0	0	0	0	0	0	0	0	0	0	0	0	0	1	2	0	0
200	0		1	60	1	4	0	0	0	0	1	1	1	0	0	1	1	0	1	0		0	0		0	0	0	0	0	0	0	0	0	1	0	0	0	0	0	0	0	0	0	0	3	2	0	0	0
201	0		1	76	1	1	0	0	0	0	0	0	0	0	0	0	0	0	0	0		1	0	0	0	0	0	0	0	0	0	0	0	0	0	0	0	0	0	0	0	0	0	0	2	4	0	0
202	1	0	0	23	1	6	1	0	1	0	1	1	1	0	0	0	0	0	1	0		1	0	1	0	0	0	0	0	0	0	0	0	0	0	0	0	0	0	0	0	0	0	0	1	2	0	0
203	0		1	53	1	1	0	0	0	0	0	0	0	0	0	0	0	0	0	0	1	1	0		1	0	0	0	0	0	0	0	0	0	0	0	0	1	0	0	0	0	0	0	2	4	0	0	0
204	0		1	22	1	1	0	0	0	0	0	0	0	0	0	0	0	0	0	0			0	0	0	0	0	1	1	0	0	0	0	0	0	0	0	0	0	0	0	0	0	0	1	2	0	0	0
205	1	0	1	78	1	4	0	0	0	1	1	1	1	0	0	0	0	0	1	1		1	0		0	0	1	1	0	0	1	0	0	0	0	0	0	0	0	0	0	0	1	0	3	6	0	0	0
206	0		0	42	1	5	0	0	0	0	0	0	0	0	0	1	1	0	1	1		1	0	1	1	0	0	0	0	0	0	0	0	1	0	1	0	0	0	0	0	1	0	0	3	3	0	0	0
207	0		0	37	1	2	0	0	0	0	0	0	0	0	0	0	0	0	1	1		1	1	1	0	0	1	1	0	0	1	0	0	1	0	0	0	0	0	0	0	0	0	0	2	2	1	1	0
208	1	0	1	64	1	4	0	0	0	1	1	1	1	0	0	0	0	0	1	0		0	0	1	0	0	0	0	0	0	0	0	0	1	1	0	0	0	0	0	0	0	0	0	2	7	1	1
209	0		1	52	1	7	0	0	0	0	1	1	1	0	0	0	0	1	1	0		1	1	1	1	0	0	0	0	0	0	0	0	1	0	0	0	1	0	0	0	0	0	0	3	3	0	0	0
210	0		1	66	1	2	0	0	0	0	1	1	1	0	0	0	0	0	0	0		0	0	0	0	0	0	0	0	0	0	0	0	1	1	0	0	0	0	0	0	0	0	0	3	7	0	0
211	1	0	1	48	1	6	0	0	0	1	1	1	1	0	0	0	0	0	1	1		1	0	1	0	1	0	1	1	0	0	0	0	1	0	0	0	0	0	0	0	0	0	1	2	3	0	0
212	0		0	68	1	1	0	0	0	0	0	0	0	0	0	0	0	0	0	0	1	0	0	1	0	0	0	0	0	0	0	0	0	0	0	0	0	0	0	0	0	0	0	0	3	3	0	0	0
213	0		0	54	0	0	0	0	0	0	0	0	0	0	0	0	0	0	0	0	0	0	0	0	1	1	0	1	1	0	0	0	0	0	0	0	0	0	0	0	0	0	0	1	1	4	0	0
214	1	0	0	20	1	3	0	0	0	0	1	1	1	0	0	0	0	0	0	0		1	0	1	1	1	0	0	0	0	0	1	1	1	0	0	0	0	0	0	0	0	0	0	7	2	0	0	0
215	0		1	42	1	3	0	0	0	0	0	0	0	0	0	0	0	0	1	1	8	0	1	0	0	0	1	0	0	0	0	0	0	0	0	0	0	0	0	0	0	0	1	0	3	4	0	0	1
216	0		0	59	1	2	1	0	1	0	0	0	0	0	0	0	0	0	0	0		0		0	0	0	0	0	0	0	0	0	0	0	0	0	0	0	0	0	0	0	0	0	1	7	0	0	0
217	1	0	0	38	1	4	1	0	1	0	0	0	0	1	0	0	1	0	1	0				1	0	0	0	1	0	0	1	0	0	1	0	0	0	0	0	0	0	0	0	0	3	0	0	0	0
218	0		1	31	0	0	0	0	0	0	0	0	0	0	0	0	0	0	0	0	0	1		1	0	1	0	1	0	1	0	0	0	0	0	0	0	0	0	0	0	0	0	0	3	1	0	0
219	0		0	57	1	3	1	0	1	0	0	0	0	0	0	0	0	0	1	0		1					1	1	1	0	0	0	0	0	0	0	0	0	1	0	0	0	0	0	2	4	0	0	1
220	1	1	0	62	1		0	0	0	0	1	1	1	0	0	0	0	0	1	0			1	1	1	0						0	0	0	0	0	0	1	0	0	0	0	0	0	2		1	1
221	0		0	55	1	1	0	0	0	0	0	0	0	0	0	0	0	0	0	0	1	0	0	1	1	0	0	0	0	0	0	0	0	0	0	0	0	1	0	0	0	0	0	0	3	5	0	0	0
222	0		1	80	1		0	0	0	1	0	0	1	0	0	0	0	0	0	0		1	0	0	0	0	0	1	0	1	0	0	0	1	1	0	0	0	0	0	0	0	0	0	2	9	0	0	0
223	1	0	0	55	1	2	1	0	1	0	0	0	0	0	0	0	0	0	0	0				1	0	0	0	0	0	0	0	0	0	1	0	0	0	0	0	0	0	0	0	0	3	2	0	0	0
224	0		1	39	1	5	0	0	0	0	1	1	1	0	0	0	0	0	0	1		1				0	0	1	1	0	0	0	0	1	0	0	0	1	0	0	0	0	0	0	1	4	1	1	0
225	0		1	41	1	5	0	0	0	0	1	1	1	0	0	1	1	0	1	0		1	0	1	0	0	1	1	1	0	0	0	0	0	0	0	0	0	1	0	0	0	0	0	1	4	0	0
226	1	0	1	68	1	2	0	0	0	0	1	1	1	0	0	0	0	0	1	0		1	0	0	0	0	1	0	0	0	0	0	0	0	0	0	0	0	0	0	0	0	1	0	2	5	0	0	1
227	0		1	56	0	0	0	0	0	0	0	0	0	0	0	0	0	0	0	0	0	0	0	0	0	1	0	0	0	0	0	0	0	0	0	0	0	0	0	0	0	0	0	0	4	4	0	0
228	0		1	77	1	4	0	0	0	0	0	0	0	0	0	0	0	0	1	1		1	0	0	0	0	1	1	0	0	1	0	0	1	0	0	0	0	0	0	0	0	0	0	3	7	0	0	1
229	1	0	0	35	1	6	1	0	1	1	1	1	1	0	0	0	0	0	1	0		1	0	0	0	0	1	1	0	0	1	0	0	0	0	0	0	0	0	0	0	0	1	0	3	6	0		1
230	0		1	19	1	4	0	0	0	0	0	1	1	0	0	0	0	0	0	0		1	0	1	1	0	0	1	1	0	0	0	0	1	1	1	0	0	0	0	0	1	0	0	2	0	0	0	1
231	0		1	34	1	1	0	0	0	0	0	0	0	0	0	0	0	0	0	0	1	0	0	0	0	1	0	0	0	0	0	0	0	0	0	0	0	0	0	0	0	0	0	0	3	2	0	0
232	1	0	0	72	1	3	0	0	0	1	0	0	1	0	0	0	0	0	1	0				0	0	1	1	1	1	0	0	0	0	0	0	0	0	0	0	0	0	0	1	0	2		0	0	0
233	0		1	52	0	0	0	0	0	0	0	0	0	0	0	0	0	0	0	0	0	0	0	0	0	0	0	0	0	0	0	0	0	0	0	0	0	0	0	0	0	0	0	0	3	4	0	0
234	0		0	50	1	5	1	0	1	0	0	0	0	0	0	0	0	0	1	0		1	0	0	0	0	0	1	1	0	0	0	0	1	0	0	0	0	0	0	0	0	0	0	3	3	0	0
235	1	0	0	86	1	3	1	0	1	0	0	0	0	0	0	1	1	0	0	0		1	0	0	0	0	0	1	0	0	1	0	0	1	0	0	1	0	0	0	0	0	0	0	2	7	0	0
236	0		0	56	1		0	0	0	1	0	1	1	0	0	0	0	0	1	0		1	0	0	0	0	0	0	0	0	0	0	0	1	0	0	0	0	0	0	0	0	0	0	5	2	0	0	0
237	0		1	21	1	5	0	0	0	0	1	1	1	0	0	0	0	0	1	0		1	0	1	0	0	0	1	1	0	0	0	0	1	0	0	0	1	0	0	0	0	1	0	1	1	0	0	0
238	1	1	1	28	1	2	0	0	0	0	1	1	1	0	0	1	1	0	0	0		1	1	1	1	0	0	1	0	0	1	1	0	1	0	0	0	1	0	0	0	0	0	0	1	3	0	1	1
239	0		1	61	1	3	1	0	1	0	0	0	0	0	0	0	0	0	0	0		1	0	0	0	0	1	0	0	0	0	0	0	0	0	0	0	0	0	0	0	0	0	0	2	3	0		0
240	0		1	75	1	3	0	0	0	0	0	1	1	1	0	0	1	0	0	0	15	0	0	0	0	0	1	1	1	0	0	0	0	0	0	0	0	0	1	0	0	0	0	0	6	8	0		0
241	1	0	0	60	1	3	1	0	1	0	0	0	0	0	0	0	0	0	1	0		1	0	0	0	0	0	0	0	0	0	0	0	0	0	0	0	0	1	0	0	0	0	0	3	3	0	0	0
242	0		1	41	1	4	0	0	0	0	0	1	1	0	0	0	0	0	1	0		1	0	0	0	1	1	1	1	0	0	0	0	0	0	0	0	0	1	0	0	0	0	0	3	3	1	1	0
243	0		1	56	0	0	0	0	0	0	0	0	0	0	0	0	0	0	0	0	0	1	0	1	1	0	0	0	0	0	0	0	0	0	0	1	0	0	0	0	0	1	0	0	2	4	0	0
244	1	1	1	23	1		0	0	0	1	0	0	1	0	0	0	0	0	0	0				0	0	0	1	1	0	1	0	0	0	0	0	0	0	0	0	1	0	0	1	0	2	0	0	0
245	0		0	28	1	2	1	0	1	0	0	0	0	0	0	0	0	0	0	0		0	0	1	0	0	0	1	0	1	0	0	0	0	0	0	0	0	0	0	0	0	0	0	1	0	0
246	0		0	18	1	1	0	0	0	0	0	1	1	0	0	0	0	0	0	0		1	0	0	0	0	0	0	0	0	0	0	0	0	0	0	0	0	0	0	0	0	0	0	3	0	0	0	0
247	1	1	1	56	1	3	1	0	1	1	0	0	1	0	0	0	0	0	0	0				0	0	1	1	1	1	0	0	0	0	0	0	0	0	0	0	0	0	0	1	0	2	8	0	0
248	0		0	53	1	1															1	0	0	0	0	0	0	0	0	0	0	0	0	0	0	0	0	0	0	0	0	0	0	0	4	4	0	0
249	0		0	36	1	1															1	0	0	0	0	0	0	0	0	0	0	0	0	0	0	0	0	0	0	0	0	0	0	0	3	0	0	0
250	1	0	1	63	1	3	0	0	0	0	0	1	1	0	0	0	0	0	1	1			1	0	0	0	1	1	1	0	0	0	0	1	0	0	0	0	0	0	0	0	1	0	7	3	0	0
251	0		0	62	1	4	0	0	0	1	0	1	1	0	0	0	0	0	1	0		1	0	0	0	0	0	1	1	0	0	0	0	0	0	0	0	0	0	1	0	0	1	0	7		0	0	0
252	0		1	68	1	2	0	0	0	0	0	1	1	0	0	0	0	0	0	0	7	1	0	0	0	0	0	1	1	0	0	0	0	1	0	0	0	0	0	0	0	0	0	0	2	4	0	0
253	1	1	0	45	1	2	0	0	0	1	0	0	1	0	0	0	0	0	0	0		1	0	1	0	1	0	0	0	0	0	0	1	1	0	0	0	0	0	0	0	0	0	0	7	3	0	0
254	0		1	24	0	0	0	0	0	0	0	0	0	0	0	0	0	0	0	0	0	1	0	1	0	0	1	1	1	0	0	0	0	0	0	0	0	0	0	0	0	0	0	0	2	1	0	0
255	0		0	50	1	2	0	0	0	0	1	1	1	0	0	0	0	0	0	0		1	0	0	0	0	0	1	1	0	0	0	0	0	0	0	0	0	0	0	0	0	0	0	2	3	0	0
256	1	0	1	59	1	7	1	0	1	0	0	1	1	1	0	1	1	0	1	1		1	0	0	0	1	0	1	1	0	0	0	0	1	1	0	0	0	0	0	0	0	0	0	2	4	0	0	0
257	0		0	57	0	0	0	0	0	0	0	0	0	0	0	0	0	0	0	0	0	0	0	0	0	0	0	0	0	0	0	0	0	0	0	0	0	0	0	0	0	0	0	0	2	6	0	0	0
258	0		1	70	1	1															1	1	0	0	0	0	0	0	0	0	0	0	0	0	0	0	0	0	0	0	0	0	0	0	4	4	0	0	0
259	1	0	1	55	1	4	0	0	0	0	0	0	0	1	0	0	1	0	1	1		1	0	1	1	0	0	1	1	0	0	1	0	1	0	0	0	1	0	0	0	0	0	0	1	2	0	0
260	0		0	53	1	2	1	0	1	0	0	0	0	0	0	0	0	0	0	0	5	0	0	0	0	0	1	0	0	0	0	0	0	0	0	0	0	0	0	0	0	0	1	0	2	9	0		0
261	0		1	42	1	7	0	0	0	0	0	1	1	0	1	0	1	0	0	0		0	0	0	0	0	0	1	1	0	0	0	0	0	0	0	0	0	1	0	0	0	1	0	1	7	0	0
262	1	1	1	22	1	4	0	0	0	0	1	1	1	0	0	1	1	0	1	1		1	0	1	0	0	1	1	0	1	0	0	0	0	0	0	0	0	1	0	0	0	0	0	1	2	0	0
263	0		0	27	1	1	1	0	1	0	0	0	0	0	0	0	0	0	0	0		0	0	0	0	0	1	1	1	0	0	0	0	0	0	0	0	0	0	0	0	0	0	0	2	6	0	0
264	0		0	39	1	4	0	0	0	0	1	1	1	0	0	0	0	0	1	1	14	0	0	0	0	0	0	1	0	1	0	0	0	1	0	0	0	0	0	0	0	0	0	0	2	0	0	0
265	1	1	1	53	1	3	0	0	0	0	0	0	0	0	0	0	0	1	1	0		1	0	1	0	1	0	1	1	0	0	0	0	1	0	0	0	0	0	0	0	0	0	0	2		0	0
266	0		0	82	0	0	0	0	0	0	0	0	0	0	0	0	0	0	0	0	0	1	0	0	0	0	1	1	0	0	1	0	0	0	0	0	0	0	0	0	0	0	0	0	1	11	0	0	0
267	0		1	32	1	1	0	0	0	1	0	0	1	0	0	0	0	0	0	0		1	0	1	1	0	0	1	1	0	0	0	0	1	1	1	0	0	0	0	0	1	0	0	2	0	0	0
268	1	0	1	81	0	0	0	0	0	0	0	0	0	0	0	0	0	0	0	0		0	1	0	1	0	0	1	0	1	0	0	0	0	0	0	0	1	0	0	0	0	0	0	2	6	0	0
269	0		0	44	1	1	1	0	1	0	0	0	0	0	0	0	0	0	0	0		1	0	0	0	0	0	0	0	0	0	0	0	1	0	0	0	0	0	0	0	0	0	0	2	7	0	0
270	0		1	42	1	5	0	0	0	1	0	1	1	1	0	0	1	1	0	0		0	0	1	1	0	0	1	1	0	0	0	0	1	1	0	0	1	0	0	0	0	0	0	2	2	0	0
271	1	0	1	75	1	1	0	0	0	0	0	0	0	0	0	0	0	0	0	1		1	0	0	0	0	0	1	1	0	0	0	0	1	0	0	0	0	0	0	0	0	0	0	4	7	0	0
272	0		1	47	1	3	1	0	1	1	0	0	1	0	0	0	0	0	0	0		0	0	0	0	0	1	1	0	1	0	0	0	0	0	0	0	0	0	0	0	0	0	0	2	2	0	0
273	0		0	75	0	0	0	0	0	0	0	0	0	0	0	0	0	0	0	0	0	0	0	1	0	1	0	1	1	0	0	0	0	0	0	0	0	0	0	0	0	0	0	0	7	10	0	0
274	1	1	1	57	1	1	0	0	0	0	0	1	1	0	0	0	0	0	0	0		0	0	0	0	0	1	0	0	0	0	0	0	0	0	0	0	0	0	0	0	0	0	0	1	2	0	0
275	0		0	87	1	3	0	0	0	0	0	1	1	0	0	0	0	0	1	1		0	0	0	0	0	0	0	0	0	0	0	0	0	0	0	0	0	1	0	0	0	0	0	2	8	0	0
276	0		1	22	0	0	0	0	0	0	0	0	0	0	0	0	0	0	0	0	0	0	0	0	0	0	0	0	0	0	0	0	0	0	0	0	0	0	0	0	0	0	0	0	1	0	0	0
277	1	1	1	30	0	0	0	0	0	0	0	0	0	0	0	0	0	0	0	0		0	0	0	0	0	0	1	0	1	0	0	0	1	0	0	0	0	0	0	0	0	0	0	7	0	0	0
278	0		0	47	1	2	0	0	0	1	0	0	1	0	0	0	0	0	0	0		0	0	0	0	0	1	0	0	0	0	0	0	0	0	0	0	0	0	0	0	0	1	0	4	2	0	0
279	0		0	57	1	5	0	0	0	0	0	1	1	1	0	0	1	0	0	0		0	0	0	0	0	0	1	1	0	0	0	1	0	0	0	0	0	0	0	0	0	0	0	5	4	0	0
280	1	1	1	55	1	1	0	0	0	0	0	0	0	0	0	0	0	0	0	0		0	0	0	0	0	0	1	1	0	0	0	0	0	0	0	0	0	0	0	0	0	0	0	7	2	0	0
281	0		0	76	1	1	0	0	0	0	0	0	0	0	0	0	0	0	1	1		1	0	0	0	0	0	0	0	0	0	0	0	0	0	0	0	1	1	0	0	0	0	0	2	6	0	0	1
282	0		1	86	1	4	1	0	1	1	0	0	1	0	0	0	0	0	0	1		1	0	0	0	0	1	0	0	0	0	0	0	0	0	0	0	0	1	0	0	0	0	0	3	6	0	0	0
283	1	0	1	56	1	4	0	0	0	1	0	1	1	0	0	0	0	0	1	1		1	0	0	0	0	0	0	0	0	0	0	0	1	0	0	0	0	0	0	0	0	0	0	2	6	0	0
284	0		0	73	1	1	0	0	0	0	0	0	0	0	0	0	0	0	0	0		0	0	0	0	0	0	0	0	0	0	0	0	0	0	0	1	0	0	0	0	0	0	0	3	7	0	0	0
285	0		0	65	1	2	0	0	0	0	0	0	0	0	0	0	0	0	1	0	14	1	0	0	0	0	0	1	1	0	0	0	0	1	0	0	0	0	0	0	0	0	0	0	7	5	0	0	0
286	1	0	1	76	1	3	1	0	1	1	0	0	1	0	0	0	0	0	0	0		0	0	0	0	0	1	1	0	0	1	0	0	0	0	0	0	0	0	0	0	0	0	0	3	9	0	0
287	0		1	52	0	0	0	0	0	0	0	0	0	0	0	0	0	0	0	0	0	0	0	0	0	0	0	0	0	0	0	0	0	0	0	0	0	0	0	0	0	0	0	1	2	4	0	0
288	0		1	53	1	3	0	0	0	0	0	1	1	0	0	0	0	0	1	1		1	0	1	1	0	0	1	1	0	0	0	1	0	0	0	0	0	0	0	0	0	0	0	2	4	0	1
292	1	0	0	31	1	1	0	0	0	0	0	1	1	0	0	0	0	0	0	0		0	0	0	0	0	1	0	0	0	0	0	0	0	0	0	0	0	0	0	0	0	0	0	1	0	0	0	0
293	0		0	33	1	5	0	0	0	0	1	1	1	0	1	0	1	0	1	1		1		1	1	0	1	1	1	0	0	0	0	1	0	0	0	0	0	0	1	1	1	0	2	5	1	1
294	0		1	66	1	2	0	0	0	1	0	0	1	0	0	0	0	0	0	0		0	0	0	0	0	1	1	0	1	0	0	0	0	0	0	0	0	1	0	0	0	0	0	6	3	0	0	1
295	1	1	0	27	1		0	1	1	0	0	0	0	0	0	0	0	0	0	0		0	0	0	1	0	0					0	0	1	0	0	0	0	0	0	0	0	0	0	2	0	0	0
296	0		1	64	1	2	0	0	0	0	0	0	0	0	0	0	0	0	1	1		1	0	0	0	0	0	0	0	0	0	0	0	1	0	0	0	0	0	0	0	0	0	0	2	7	0	0	0
297	0		0	78	0	0	0	0	0	0	0	0	0	0	0	0	0	0	0	0		0	0	0	0	0	0	0	0	0	0	0	0	0	0	0	0	0	0	0	0	0	0	0	2	11	0		0
298	1	1	0	26	1	2	0	0	0	0	0	0	0	1	0	0	1	0	0	1		0	0	1	0	1	0	0	0	0	0	0	1	0	0	0	0	0	0	0	0	0	0	0	1	2	0	0	0
299	0		1	30	1	2	1	0	1	0	0	1	1	1	0	0	1	0	1	1		1	0	0	1	1	0	1	1	0	0	0	1	1	0	0	0	0	0	0	0	0	0	0	1	2	0	0	0
300	0		0	46	1	1	0	0	0	1	0	0	1	0	0	0	0	0	0	0	7	0	0	0	0	0	1	0	0	0	0	0	0	0	0	0	0	0	0	0	0	0	1	0	1	3	0	0	0
301	1	0	0	88	1	3	0	0	0	1	0	1	1	0	0	0	0	0	1	0		1	0	0	0	1	0	1	1	0	0	0	0	0	0	0	0	0	1	0	0	0	0	0	2	11	0	0	1
302	0		1	42	1	3	0	0	0	0	1	1	1	0	0	0	0	0	1	0		1	0	1	0	1	0	1	0	1	0	0	1	1	0	0	0	0	0	0	0	0	0	0	1	2	0		0
303	0		0	32	1	2	0	0	0	0	0	1	1	0	0	0	0	0	1	0		1	0	0	0	0	0	0	0	0	0	0	0	1	0	0	0	0	1	0	0	0	0	0	1	3	1	1
304	1	1	0	43	1	1	0	0	0	0	0	0	0	0	0	0	0	0	0	0		0	1		0	0	0	0	0	0	0	0	0	1	0	0	0	0	0	0	0	0	0	0	1	7	0	0	0
305	0		1	22	1	2	0	0	0	0	0	0	0	0	0	0	0	0	1	1	7	0	0	1	1	0	0	1	1	0	0	0	0	1	0	0	0	1	0	0	0	0	0	0	1	4	0	0	0
306	0		1	42	0	0	0	0	0	0	0	0	0	0	0	0	0	0	0	0	0	0	0	0	0	0	0	1	1	0	0	0	0	0	0	0	0	0	0	0	0	0	0	0	5	3	0	0	1
307	1	1	1	28	1	7	0	0	0	0	0	0	0	0	0	0	0	0	1	1		0	0	1	1	0	0	0	0	0	0	0	0	1	0	0	0	0	0	0	0	0	0	0	1	0	0	0	1
308	0		1	66	0	0	0	0	0	0	0	0	0	0	0	0	0	0	0	0	0	0	0	0	0	0	0	0	0	0	0	0	0	0	0	0	0	0	0	0	0	0	0	0	2	6	0	0	0
309	0		1	37	1	1	0	0	0	1	0	1	1	0	0	0	0	0	0	0	14	0	0	1	1	0	0	1	1	0	0	0	0	1	1	1	0	0	0	0	0	1	0	0	2	2	0	0	0
310	1	0	1	36	1	5	1	0	1	0	0	1	1	0	0	0	0	0	0	0		0	0	0	0	0	0	1	0	0	1	0	0	0	0	0	0	0	1	0	0	0	0	0	2	0	0	0	1
311	0		1	47	0	0	0	0	0	0	0	0	0	0	0	0	0	0	0	0		0	0	0	0	0	0	0	0	0	0	0	0	0	0	0	0	0	0	0	0	0	0	0	1	1	0	0	0
312	0		0	54	1	2	0	0	0	0	0	0	0	0	0	0	0	0	0	1	7	1	0	1	1	1	0	0	0	0	0	0	0	1	0	0	0	0	0	0	0	0	0	0	2	3	0	0	0
313	1	0	1	37	1	5	1	0	1	0	0	0	0	0	0	0	0	0	1	1		1	0	1	1	0	1	1	1	0	0	0	0	0	0	0	0	1	0	0	1	1	0	0	7	0	0	0	0
314	0		0	65	1	2	0	0	0	0	0	0	0	0	0	0	0	0	1	1		1	1	0	0	0	1	0	0	0	0	0	0	1	0	0	0	0	0	1	0	0	0	0	3	3	0	0	0
315	0		1	71	1	2	0	0	0	1	0	1	1	0	0	0	0	0	0	0	14	0	0	0	0	0	1	1	1	0	0	0	0	1	1	0	0	0	0	0	0	0	0	0	3	6	0	0	0
316	1	0	0	38	1	7	1	0	1	0	0	1	1	0	0	0	0	0	1	1		0	0	0	0	0	1	1	0	1	0	0	0	1	0	0	0	0	0	0	0	0	1	0	2	0	0	0	1
317	0		1	71	1	1	0	0	0	1	0	0	1	0	0	0	0	0	0	0	14	0	0	0	0	0	0	0	0	0	0	0	0	1	1	0	0	0	1	0	0	0	0	0	3	5	0	0	0
318	0		1	45	0	0	0	0	0	0	0	0	0	0	0	0	0	0	0	0		1	0	0	0	1	1	0	0	0	0	0	0	0	0	0	0	0	0	0	0	0	0	0	1	3	0	0	1
319	1	0	1	54	1	1	0	0	0	0	0	0	0	0	0	0	0	0	0	0		1	0	1	1	0	0	0	0	0	0	0	0	0	0	0	0	0	0	0	0	0	0	0	7	2	0	0	0
320	0		1	84	1	2	0	0	0	0	0	1	1	0	0	0	0	0	1	0		1	0	0	0	0	0	1	1	0	0	0	0	0	0	0	0	0	0	0	0	0	0	0	2	6	0	0	0
321	0		0	68	1	1	0	0	0	0	0	0	0	0	0	1	1	0	0	0		1	0	1	0	0	0	0	0	0	0	0	0	1	0	0	1	0	0	0	0	0	0	0	4	4	0	0	0
322	1	1	1	33	1	3	0	0	0	1	0	1	1	0	0	0	0	0	1	1		1	0	1	0	1	0	1	1	0	0	1	1	0	0	0	0	0	0	0	0	0	0	0	2	2	0	0	0
323	0		0	61	0	0	0	0	0	0	0	0	0	0	0	0	0	0	0	0		1	0	1	1	1	0	0	0	0	0	0	0	0	0	0	0	0	0	0	0	0	0	0	3	5	0	0	0
324	0		0	23	1																	1	0	0	0	0	1	1	0	1	0	0	0	0	0	0	0	0	0	1	0	0	0	0	5	0	0	0	1
325	1	1	0	49	1	2	0	0	0	0	0	0	0	0	0	0	0	0	1	1		0	0	0	0	0	0	1	1	0	0	0	0	1	0	0	0	0	0	0	0	0	0	0	2	3	0	0
326	0		0	59	0	0	0	0	0	0	0	0	0	0	0	0	0	0	0	0		0	0	0	0	1	0	1	1	0	0	0	0	0	0	0	0	0	0	0	0	0	0	1	1	4	0	0	0
327	0		0	34	1	3	1	0	1	0	0	0	0	0	0	0	0	0	1	0		1	0	0	0	0	0	0	0	0	0	0	0	1	0	1	0	0	0	0	0	1	0	0	1	2	0	0	0
328	1	1	0	68	1	5	0	0	0	0	0	1	1	0	0	0	0	0	0	0		1	0	0	0	0	0	1	0	1	0	0	0	1	0	0	0	0	0	0	0	0	0	0	6	4	0	0	1
329	0		1	63	0	0	0	0	0	0	0	0	0	0	0	0	0	0	0	0		1	0	0	0	0	1	0	0	0	0	0	0	0	0	0	0	0	0	0	0	0	0	0	3	6	0	0
330	0		0	85	0	0	0	0	0	0	0	0	0	0	0	0	0	0	0	0		1	0	0	0	1	1	0	0	0	0	0	0	0	0	0	0	0	0	1	0	0	0	0	2	7	0	0	0
331	1	1	1	78	1	1	0	0	0	0	0	0	0	0	0	0	0	0	0	1		0	0	0	0	0	0	1	1	0	0	0	0	1	0	0	0	0	0	0	0	0	0	0	3	5	0	0	0
332	0		1	86	1	3	1	0	1	0	0	1	1	0	0	0	0	0	1	0		0	0	0	0	0	1	1	1	0	0	0	0	0	0	0	0	0	1	0	0	0	0	0	1	11	0	0	0
333	0		1	60	0	0	0	0	0	0	0	0	0	0	0	0	0	0	0	0		0	0	0	0	0	0	0	0	0	0														2	3	0	0	0
334	1	0	0	54	1	1	0	0	0	1	0	0	1	0	0	0	0	0	0	0		0	0	0	0	0	1	1	1	0	0	0	0	0	0	0	0	0	1	0	0	0	0	0	4	2	0	0	1
335	0		0	75	0	0	0	0	0	0	0	0	0	0	0	0	0	0	0	0		0	0	0	0	0	0	0	0	0	0	0	0	0	0	0	0	0	0	0	0	0	0	0	3	12	0	0	0
336	0		0	80	1	4	0	0	0	1	0	1	1	0	0	0	0	0	0	0		1	0	0	0	0	1	1	1	0	0	0	0	1	0	0	0	0	1	0	0	0	1	0	1	7	1	1	0
337	1		0	36	1	7	0	0	0	1	1	1	1	0	0	1	1	0	1	0		1	0	1	0	1	0	1	0	0	1	0	0	1	0	0	0	0	0	0	0	0	0	1	2	8	1	1	0
338	0		1	22	1	4	0	0	0	0	1	1	1	0	0	0	0	0	1	0		0	1	0	0	0	0	1	1	0	0	0	0	1	1	0	0	0	0	0	0	0	0	0	1	1	0	0
339	0		0	35	1	2	0	0	0	0	1	1	1	0	0	0	0	0	1	0		1	0	1	0	0	0	1	0	0	1	0	0	1	0	0	0	0	0	0	0	0	0	0	3	12	1	1	1
340	1	0	1	78	1	4	1	0	1	1	1	1	1	1	0	0	1	0	0	0	24	1	1	0	0	0	1	1	1	0	0	0	0	1	0	0	0	0	0	0	0	0	1	0	1	11	0	0	0
341	0		1	26	1	1	1	0	1	0	0	0	0	0	0	0	0	0	0	0		1	0	1	1	0	0	0	0	0	0	0	0	1	0	1	0	1	0	0	0	1	1	0	2	3	0	0	0
342	0		1	62	1	2	0	0	0	0	0	0	0	0	0	0	0	0	1	0		1	0	1	1	0	1	1	1	0	0	0	0	0	0	0	0	0	0	0	1	1	0	0	3		1	1	0
343	1	1	0	40	1	4	0	0	0	1	1	1	1	0	0	0	0	0	1	1		0	0	0	0	0	1	1	0	1	0	0	0	0	0	0	0	0	1	0	0	0	1	0	1	1	0	0
344	0		1	53	1	3	1	0	1	0	0	0	0	0	0	0	0	0	0	0	26	1	0	1	1	0	0	1	1	0	0	0	0	1	0	1	0	0	1	0	0	1	0	0	2	2	0	0	0
345	0		0	74	0	0	0	0	0	0	0	0	0	0	0	0	0	0	0	0	0	0	0	1	1	0	0	0	0	0	0	0	0	0	0	1	0	0	0	0	0	1	0	0	7	5	0	0	0
346	1	0	0	71	1	3	0	0	0	1	0	1	1	0	0	0	0	0	1	0		1	0	0	0	1	0	1	1	0	0	1	0	0	0	0	0	0	1	0	0	0	0	0	2	6	1	1
347	0		0	54	1	5	0	0	0	0	0	1	1	0	0	0	0	0	1	1		0	0	0	1	1	0	1	1	0	0	1	0	1	0	0	0	0	0	0	0	0	0	1	1	4	0	0
348	0		0	38	1	1	0	0	0	1	0	0	1	0	0	0	0	0	0	0	5	1	0	1	1	0	0	0	0	0	0	0	0	0	0	1	0	0	1	0	0	1	0	0	3	0	0	0	0
349	1	0	1	78	1	2	0	0	0	0	0	0	0	0	0	0	0	0	1	1	5	1	0	0	0	0	1	0	0	0	0	0	0	1	0	0	0	0	0	0	0	0	0	0	2	5	0	0	0
350	0		0	73	1	2	0	0	0	0	0	0	0	0	0	0	0	0	0	1	7	0	1	1	0	0	0	0	0	0	0	0	0	1	0	0	0	0	0	1	0	0	0	0	2	6	0	0	1
351	0		0	26	1	4	1	0	1	0	0	0	0	0	0	0	0	0	1	1	12	0	0	1	0	0	0	1	1	0	0	1	0	1	0	0	0	0	0	0	0	0	0	0	2	0	0	0
352	1	0	0	43	1	6	1	0	1	1	1	1	1	0	0	0	0	0	1	0	18	1	0	1	0	0	1	0	0	0	0	0	0	0	0	0	0	0	0	1	0	0	1	0	1	1	0	0	0
353	0		0	24	0	0	0	0	0	0	0	0	0	0	0	0	0	0	0	0	0	0	0	1	1	0	0	0	0	0	0	0	0	0	0	0	0	1	0	0	0	0	0	0	3	0	0	0	0
354	0		0	72	0	0	0	0	0	0	0	0	0	0	0	0	0	0	0	0	0	0	0	0	0	1	0	0	0	0	0	0	0	0	0	0	0	0	0	0	0	0	0	1	2	6	0	0	0
355	1	1	0	63	1	2	0	0	0	0	1	1	1	0	0	0	0	0	0	0	7	0	0	0	0	0	0	0	0	0	0	0	0	0	0	0	0	0	1	0	0	0	0	1	5	11	0	0	0
356	0		0	58	1	1															1	0	0	0	0	0	0	0	0	0	0	0	0	0	0	0	0	0	0	0	0	0	0	0	2	4	0	0	0
357	0		0	63	0	0	0	0	0	0	0	0	0	0	0	0	0	0	0	0	0	0	0	0	0	0	0	0	0	0	0	0	0	0	0	0	0	0	0	0	0	0	0	0	3	5	0		0
358	1	1	1	66	1	3	0	0	0	0	1	1	1	1	0	0	1	0	0	0	37	1	0	0	0	1	0	0	0	0	0	1	1	0	0	0	0	0	1	0	0	0	0	0	7	5	0	0	0
359	0		1	61	1	1	1	0	1	0	0	0	0	0	0	0	0	0	0	0	7	1	0	0	0	0	0	1	1	0	0	0	0	0	0	0	0	1	1	0	0	0	0	0	2	8	0	0	0
360	0		1	21	1	3	0	0	0	0	0	0	0	0	0	0	0	0	0	1		0	1	1	1	0	1	1	1	0	0	0	0	1	0	0	0	0	0	1	0	0	0	0	2	2	0	0	0
361	1	1	1	18	1	2	0	0	0	0	0	0	0	0	0	0	0	0	0	1		1	1	0	0	0	1	0	0	0	0	0	0	1	0	0	0	0	0	0	0	0	0	0	1	0	0	0	1
362	0		1	41	0	0	0	0	0	0	0	0	0	0	0	0	0	0	0	0	0	1	0	1	1	1	0	1	0	0	1	0	0	0	0	0	0	0	0	0	0	0	0	0	3	1	0	0	0
363	0		1	60	1	1	0	0	0	0	0	0	0	0	0	0	0	0	0	0	2	0	0	0	0	0	1	1	0	1	0	0	0	0	0	0	0	0	0	0	0	0	0	0	3	4	0	0	1
364	1	0	0	67	1	4	0	0	0	0	1	1	1	0	0	0	0	0	1	1	11	0	0	0	0	0	0	1	0	0	1	0	0	0	0	0	0	0	1	0	0	0	0	0	1	7	0	0	0
365	0		0	71	0	0	0	0	0	0	0	0	0	0	0	0	0	0	0	0	0	0	0	0	0	0	0	0	0	0	0	0	0	0	0	0	0	0	0	0	0	0	0	0	2	5	0	0	0
366	0		1	50	1	2	0	0	0	0	0	0	0	0	0	0	0	0	1	1		1	0	1	0	1	0	1	1	0	0	0	1	1	0	0	0	0	0	0	0	0	0	0	1	3	0	0	0
367	1		1	22	1	6	0	0	0	0	1	1	1	0	0	0	0	0	1	0	25	1	1	0	0	0	0	1	1	0	0	0	0	1	1	0	0	0	0	0	0	0	0	0	1	1	0	0
368	0		1	60	1	1	1	0	1	0	0	0	0	0	0	0	0	0	0	0	1	0	0	0	0	0	1	0	0	0	0	0	0	0	0	0	0	0	0	0	0	0	0	0	3	8	0	0
369	0		1	53	0	0	0	0	0	0	0	0	0	0	0	0	0	0	0	0	0	0	0	0	0	0	0	0	0	0	0	0	0	0	0	0	0	0	0	0	0	0	0	0	2	8	0	0	1
370	1	1	1	62	1	5	0	0	0	0	1	1	1	0	0	0	0	0	1	1		0	0	0	0	0	1	1	0	1	0	0	0	1	0	0	0	0	1	0	0	0	1	0	7	7	0	0	0
371	0		0	37	0	0	0	0	0	0	0	0	0	0	0	0	0	0	0	0	0	0	0	0	0	0	0	1	1	0	0	0	0	0	0	0	0	0	0	0	0	0	0	0	3	0	0	0	0
372	0		1	74	1	1	0	0	0	1	0	0	1	0	0	0	0	0	0	0		0	0	0	0	0	1	0	0	0	0	0	0	0	0	0	0	0	1	0	0	0	0	0	2	7	1	1	0
373	1	1	1	25	1	3	0	1	1	0	0	0	0	0	0	0	0	0	1	1	24	0	0	0	0	0	0	1	1	0	0	0	0	1	0	0	0	0	0	0	0	0	1	0	2	2	0	0	1
374	0		0	18	1	1															1	0	0	0	0	0	1	1	1	0	0														6	0	0	0	0
375	0		0	52	0	0	0	0	0	0	0	0	0	0	0	0	0	0	0	0	0	1	0	0	0	1	0	1	1	0	0	0	0	0	0	0	0	0	0	0	0	0	0	1	3	4	0	0
376	1	1	1	77	1	3	0	0	0	1	0	0	1	0	0	0	0	0	1	0	15	0	0	0	0	0	1	1	1	0	0	0	0	1	0	0	0	0	0	0	0	0	1	0	2	5	0	0	0
377	0		1	42	1	1	0	0	0	0	0	0	0	0	0	0	0	0	0	0	4	0	0	1	0	0	0	1	1	0	0	0	0	0	0	0	0	0	0	0	0	0	0	0	1	1	0	0	0
378	0		1	62	1	2	0	0	0	0	1	1	1	0	0	0	0	0	1	0	3	0	0	1	0	0	1	1	0	1	0	0	0	1	0	0	0	0	1	0	0	0	0	0	1	3	1	1
379	1	1	1	51	1	3	0	0	0	1	0	0	1	0	0	0	0	0	0	0		1	0	0	0	0	0	1	1	0	0	0	0	0	0	0	0	0	0	0	0	0	0	0	2	7	0	0	1
380	0		1	23	0	0	0	0	0	0	0	0	0	0	0	0	0	0	0	0	0	1	0	1	1	0	0	1	1	0	0	0	0	0	0	0	0	1	0	0	0	0	0	0	3	2	0	0	0
381	0		0	62	1	4	0	0	0	0	1	1	1	0	0	0	0	0	1	1	9	1	0	1	0	0	0	1	1	0	0	0	0	1	0	0	1	0	0	0	0	0	0	1	1	5	1	1
382	1		1	53	1	2	0	0	0	0	0	0	0	0	0	0	0	0	0	0		1	0	1	1	0	0	1	1	0	0	0	0	0	0	1	0	0	0	0	0	1	0	0	2	4	0	0	0
383	0		1	73	1	1	0	0	0	1	0	0	1	0	0	0	0	0	0	0	7	0	0	0	0	0	1	1	1	0	0	0	0	0	0	0	0	0	0	0	0	0	0	0	2	4	0	0
384	0		0	63	1	4	0	0	0	0	0	0	0	0	0	0	0	0	1	1	12	1	0	1	0	1	0	1	1	0	0	0	0	1	0	0	0	0	0	0	0	0	0	1	1	5	0	0
385	1		1	21	1	2	0	0	0	0	1	1	1	0	0	0	0	0	0	1	3	0	0	1	1	1	0	1	1	0	0	1	0	0	0	0	0	0	1	0	0	0	0	1	1	2	0	0
386	0		1	65	1	1	0	0	0	1	0	0	1	0	0	0	0	0	0	0	11	1	0	0	0	0	0	1	1	0	0	0	0	0	0	0	0	0	0	0	0	0	0	0	3	13	0	0
387	0		1	79	1	3	0	0	0	0	0	0	0	0	0	0	0	0	0	0		1	0	1	0	0	0	1	1	0	0	0	0	1	0	0	0	1	0	0	0	0	0	0	1	5	0	1	0
388	1	0	1	79	1	2	1	0	1	1	0	0	1	0	0	0	0	0	0	0	10	1	1	0	0	0	0	1	1	0	0	0	0	1	1	0	0	0	0	0	0	0	0	0	3	6	0	0	0
389	0		1	19	0	0	0	0	0	0	0	0	0	0	0	0	0	0	0	0	0	1	0	1	0	0	0	0	0	0	0	0	0	0	0	0	0	0	0	0	0	0	0	0	1	0	0	0	1
390	0		1	60	1	3	0	0	0	1	0	0	1	0	0	0	0	0	1	1	15	1	0	0	0	0	1	1	1	0	0	0	0	0	0	0	0	0	1	0	0	0	0	0	3	2	0	0
394	1	1	1	65	1	1	0	0	0	0	0	0	0	0	0	0	0	0	0	0		0	0	1	1	0	0	1	0	0	1	0	0	0	0	0	0	0	1	0	0	0	0	0	2	4	0	0	0
395	0		0	70	1	2	0	0	0	0	0	0	0	0	0	0	0	0	1	1	10	0	0	1	1	1	0	1	1	0	0	0	0	1	0	0	0	0	0	0	0	0	0	1	2	5	1	1
396	0		0	28	0	0	0	0	0	0	0	0	0	0	0	0	0	0	0	0	0	1	0	1	0	0	1	0	0	0	0	0	0	0	0	0	0	0	0	0	0	0	0	0	2	0	0	0	1
397	1	1	1	72	1	3	1	0	1	0	0	0	0	0	0	0	0	0	1	1	12	0	0	1	1	0	0	1	1	0	0	0	0	1	0	0	0	0	0	0	0	0	0	0	3	4	0	0	1
398	0		0	65	1	4	0	0	0	0	0	0	0	0	0	0	0	0	1	1	27	0	0	0	0	0	0	1	1	0	0	0	1	1	0	0	0	0	0	0	0	0	0	0	2	5	1	1	0
399	0		1	51	1	1															1	0	0	0	0	0	0	1	1	0	0	0	0	0	0	0	0	0	0	0	0	0	0	0	3	6	0	0	0
400	1	1	1	75	1	2	0	0	0	1	0	0	1	0	0	0	0	0	1	0	7	0	0	0	0	0	1	1	0	1	0	0	0	0	0	0	0	0	1	0	0	0	1	0	1	4	0	0	1
401	0		1	88	1	1	0	0	0	0	0	0	0	0	0	0	0	0	1	0	12	0	0	0	0	0	1	1	1	0	0	0	0	0	0	0	0	0	1	0	0	0	0	0	4	9	0	0	1
402	0		1	23	1	3	0	0	0	0	0	0	0	0	0	0	0	0	1	1		1	0	1	0	0	0	0	0	0	0	0	0	0	0	0	0	1	0	0	0	0	0	0	1	3	0	0	0
403	1	1	0	22	1	5	0	0	0	0	1	1	1	1	0	0	1	0	1	0		1	0	0	0	1	0	1	1	0	0	0	0	0	0	0	0	0	0	0	0	0	0	0	3	0	0	0	0
404	0		1	50	1	2	0	0	0	1	0	0	1	0	0	0	0	0	0	0	8	0	0	0	0	0	0	1	1	0	0	0	0	1	1	0	0	0	0	0	0	0	0	0	2	1	0	0	0
405	0		0	42	1	1	0	0	0	0	0	0	0	0	0	0	0	0	1	0	2	0	0	0	0	0	0	0	0	0	0	0	0	0	0	0	0	0	0	0	0	0	0	0	2	1	0		0
406	1	0	1	53	1	3	1	0	1	1	0	0	1	0	0	0	0	0	0	1	7	1	0	0	0	0	0	1	1	0	0	0	0	0	0	0	0	0	0	0	0	0	0	1	2	4	0	0
407	0		0	23	1	5	1	1	2	1	0	0	1	0	0	0	0	0	1	0	21	0	0	0	0	0	0	1	1	0	0	0	0	1	0	0	0	0	0	0	0	0	1	0	2	2	0	0	1
408	0		1	62	1	2	1	0	1	0	0	0	0	0	0	0	0	0	0	0	6	0	0	1	0	0	0	0	0	0	0	0	0	1	0	0	1	1	0	0	0	0	0	0	3	5	0	0	0
409	1	1	0	38	1	6	0	0	0	0	0	0	0	0	0	0	0	0	1	0	148	0	1	1	0	0	0	0	0	0	0	0	0	1	0	0	0	0	0	0	0	0	0	0	1	7	0		0
410	0		1	72	1	1															1	0	0	1	0	0	0	1	1	0	0	0	0	0	0	0	0	1	0	0	0	0	0	0	3	5	0	0	0
411	0		1	54	1	6	0	0	0	0	1	1	1	0	0	0	0	0	1	1	54	1	0	1	0	0	0	1	1	0	0	0	0	1	0	0	0	1	0	0	0	0	0	0	1	4	0	0	0
412	1	1	1	48	1	3	0	0	0	1	1	1	1	0	0	0	0	0	1	0	12	0	0	0	0	0	1	0	0	0	0	0	0	0	0	0	0	0	1	0	0	0	0	0	1	1	0	0	0
413	0		1	46	1	2	0	0	0	1	1	1	1	0	0	0	0	0	0	0	10	0	0	0	0	0	1	1	1	0	0	0	0	0	0	0	0	0	1	0	0	0	0	0	1	1	0	0	0
414	0		1	86	1	1	0	0	0	0	0	0	0	0	1	0	1	0	0	0	5	1	0	0	0	0	0	0	0	0	0	0	0	1	0	0	0	0	0	0	0	0	0	0	4	7	0	0	0
415	1	0	0	64	1	3	1	0	1	0	0	0	0	0	0	0	0	0	1	1	6	1	0	0	1	0	0	1	1	0	0	0	0	0	0	0	0	0	0	0	0	0	0	1	5	5	0	0	0
416	0		0	55	1	1															1	0	0	0	0	0	0	0	0	0	0	0	0	0	0	0	0	0	0	0	0	0	0	0	4	2	0	0	1
417	0		1	49	0	0	0	0	0	0	0	0	0	0	0	0	0	0	0	0	0	1	0	0	0	0	0	0	0	0	0	0	0	0	0	0	0	0	0	0	0	0	0	0	6	6	0	0
418	1	1	0	52	1	1	0	0	0	0	0	0	0	0	0	0	0	0	0	0	3	1	0	1	1	0	1	1	1	0	0	0	0	0	0	0	0	0	0	0	1	1	0	0	7	7	0	0	0
419	0		0	20	1	3	0	0	0	0	1	1	1	0	0	0	0	0	1	0		1	0	1	0	0	0	0	0	0	0	0	0	1	0	0	0	0	0	0	0	0	0	0	1	2	0	0	0
420	0		1	61	1	2	0	0	0	0	0	0	0	0	0	0	0	0	0	0		1	0	1	1	0	1	1	1	0	0	0	0	0	0	0	0	0	0	0	1	1	0	0	4	3	0	0	0
421	1	1	1	51	1	2	0	0	0	1	0	0	1	0	0	0	0	0	0	0		0	0	1	0	0	1	1	0	0	1	0	0	1	0	0	0	0	0	0	0	0	1	0	3	7	0	0	1
422	0		0	29	1	3	1	0	1	0	0	0	0	0	0	0	0	0	0	0	21	0	0	0	0	0	0	0	0	0	0	0	0	1	0	0	0	0	0	0	0	0	0	0	2	0	0	0	1
423	0		0	74	1	7	1	0	1	1	1	1	1	0	0	0	0	0	1	1	19	1	0	0	0	0	1	1	1	0	0	0	0	0	0	0	0	0	1	0	0	0	0	0	2	10	0	0	0
424	1	0	0	60	1	2	0	0	0	1	0	0	1	0	0	0	0	0	1	0	6	0	0	0	0	1	1	0	0	0	0	0	0	0	0	0	0	0	1	0	0	0	0	0	2	4	0	0	1
425	0		1	46	0	0	0	0	0	0	0	0	0	0	0	0	0	0	0	0	0	0	0	0	0	0	0	1	1	0	0	0	0	0	0	0	0	0	0	0	0	0	0	0	7	4	0	0	1
426	0		1	73	1	4	0	0	0	1	1	1	1	0	0	0	0	0	1	0	7	0	0	0	0	0	1	0	0	0	0	0	0	0	0	0	0	0	1	0	0	0	0	0	1	4	0	0	1
427	1	1	0	55	1	1	0	0	0	1	0	0	1	0	0	0	0	0	0	0		0	0	0	0	0	0	1	0	0	1	0	0	0	0	0	0	0	0	0	0	0	0	0	4	8	0	0
428	0		0	36	1	1	0	0	0	0	0	1	1	0	0	0	0	0	0	0	6	1	0	1	0	0	0	0	0	0	0	0	1	0	0	0	0	0	0	0	0	0	0	0	1	3	0	0
429	0		0	76	1	3	0	0	0	0	0	0	0	0	0	0	0	0	1	1	5	0	0	0	0	0	0	1	0	0	1	0	0	1	0	0	0	0	0	0	0	0	0	0	3	7	0	0
430	1	0	0	24	1	2	0	0	0	0	0	1	1	0	0	0	0	0	1	0	12	1	0	0	0	0	0	1	1	0	0	0	0	1	0	0	0	0	0	0	0	0	0	0	1	0	0	0	0
431	0		0	57	1	4	0	0	0	1	0	0	1	0	0	0	0	0	0	1	13	0	0	1	0	0	0	0	0	0	0	0	0	1	0	0	0	0	0	0	0	0	0	0	4	2	0		0
432	0		0	78	1	1															1	0	0	0	0	0	0	1	1	0	0	0	0	0	0	0	0	0	0	0	0	0	0	0	7	10	0	0	0
433	1	1	0	58	1	4	0	0	0	0	0	1	1	0	0	0	0	0	1	1	23	1	0	0	0	1	0	1	0	1	0	1	1	1	0	0	0	0	0	0	0	0	0	0	1	4	0	0
434	0		1	42	1	2	0	0	0	0	1	1	1	0	0	0	0	0	1	0	10	0	1	0	0	0	0	1	0	1	0	0	0	1	1	0	1	0	0	0	0	0	0	0	2	3	0	0	1
435	0		0	46	0	0	0	0	0	0	0	0	0	0	0	0	0	0	0	0	0	0	0	0	0	0	1	0	0	0	0	0	0	0	0	0	0	0	0	0	0	0	0	0	7	1	0	0
436	1	0	1	17	1	2	0	0	0	0	1	1	1	0	0	1	1	0	0	0		1	0	1	1	0	0	1	0	1	0	0	0	0	0	0	0	0	0	0	0	0	0	0	3	0	0	0	1
437	0		1	45	1	3	0	0	0	1	0	1	1	0	0	0	0	0	1	0	13	0	0	0	0	0	0	1	1	0	0	0	0	1	0	0	0	0	0	0	0	0	1	0	1	4	0	0	1
438	0		0	26	1	1	0	0	0	0	0	0	0	0	0	0	0	0	0	1	9	1	0	0	0	1	0	1	1	0	0	0	1	0	0	0	0	0	0	0	0	0	0	0	1	2	0	0
439	1	0	0	62	1	5	0	0	0	0	0	1	1	0	1	0	1	0	1	1		0	0	0	0	0	1	1	1	0	0	0	0	0	0	0	0	0	1	0	0	0	0	0	2	5	0	0	1
440	0		1	86	0	0	0	0	0	0	0	0	0	0	0	0	0	0	0	0	0	1	0	0	0	0	0	0	0	0	0	0	0	0	0	0	0	0	0	0	0	0	0	0	2	12	1	1
441	0		1	72	1	2	1	0	1	0	0	1	1	0	0	0	0	0	0	0	17	1	1	0	0	1	1	1	1	0	0	0	0	1	1	0	0	0	0	0	0	0	0	0	2	7	0		1
442	1	0	0	56	1	1	0	0	0	0	0	0	0	0	0	0	0	0	0	0	2	0	0	0	0	0	1	0	0	0	0	0	0	0	0	0	0	0	0	0	0	0	0	0	2	2	0	0	1
443	0		0	77	1	6	1	0	1	1	1	1	1	0	0	0	0	0	1	1	36	1	1	0	0	0	1	1	1	0	0	0	0	1	1	0	0	0	0	1	0	0	0	0	1	10	0	0	1
444	0		1	45	1	2	1	0	1	1	0	0	1	0	0	0	0	0	0	0	9	0	0	0	0	0	1	0	0	0	0	0	0	1	1	0	0	0	0	0	0	0	0	0	3	2	0	0	0
445	1	0	0	42	1	3	0	0	0	0	1	1	1	0	0	0	0	0	0	1	16	1	0	0	0	0	0	0	0	0	0	0	0	1	0	0	0	0	0	0	0	0	1	0	7	1	1	1	0
446	0		0	63	0	0	0	0	0	0	0	0	0	0	0	0	0	0	0	0	0	0	0	0	0	0	0	0	0	0	0	0	0	0	0	0	0	0	0	0	0	0	0	0	1	3	0	0	1
447	0		1	48	0	0	0	0	0	0	0	0	0	0	0	0	0	0	0	0	0	0	0	1	0	0	0	0	0	0	0	0	0	0	0	0	0	0	0	0	0	0	0	0	3	7	0	0	1
448	1	0	0	22	1	5	0	0	0	0	0	1	1	1	0	0	1	0	1	1	47	1	0	1	1	1	1	0	0	0	0	1	1	0	0	0	0	0	0	1	0	0	1	0	2	2	0	0	0
449	0		0	23	1	2	0	0	0	0	0	0	0	0	0	0	0	0	0	1		1	0	1	0	0	0	0	0	0	0	0	0	1	0	0	1	1	0	0	0	0	0	0	2	3	0	0
450	0		1	55	0	0	0	0	0	0	0	0	0	0	0	0	0	0	0	0	0	0	0	0	0	0	0	1	1	0	0	0	0	0	0	0	0	0	0	0	0	0	0	0	2	6	0	0
451	1	0	1	24	1	3	0	0	0	0	1	1	1	0	0	0	0	0	1	1	21	1	0	1	0	1	1	1	1	0	0	1	1	0	0	0	0	0	1	0	0	0	0	0	1	2	0	0
452	0		0	56	1	1															1	1	0	0	0	0	0	0	0	0	0	0	0	0	0	0	0	0	0	0	0	0	0	0	3	5	0		1
453	0		0	52	1	1	0	0	0	1	0	0	1	0	0	0	0	0	0	0	7	0	0	0	0	0	1	1	0	0	1	0	0	0	0	0	0	0	1	0	0	0	0	0	3	4	0	0	0
454	1	0	0	71	1	3	0	0	0	1	0	0	1	0	0	0	0	0	0	0	12	0	0	0	0	0	0	1	1	0	0	0	0	1	1	0	0	0	0	0	0	0	0	0	2	4	0	0	0
455	0		0	22	1	2	1	0	1	0	0	0	0	0	0	0	0	0	1	0	23	1	0	1	0	0	0	0	0	0	0	0	0	1	0	0	0	0	0	0	0	0	0	0	1	2	0	0	0
456	0		1	31	1	2	1	0	1	1	0	0	1	0	0	0	0	0	0	0	27	0	0	1	1	0	0	1	0	0	1	0	0	1	0	0	0	0	0	0	0	0	0	0	1	2	0	0	0
460	1	0	0	22	1	5	0	0	0	0	1	1	1	1	0	0	1	0	1	1		1	0	0	0	1	1	1	0	1	0	0	1	1	0	0	0	0	0	0	0	0	0	0	2	2	0	0
461	0		0	86	1		1	0	1	1	0	0	1	0	0	0	0	0	0	1		1	0	0	0	0	1	1	1	0	0	0	0	1	1	0	0	0	0	0	0	0	0	0	1	9	0	0
462	0		1	59	1	4	0	0	0	0	0	1	1	0	0	0	0	0	1	0		1	0	1	1	0	1	1	1	0	0	1	0	0	1	0	0	0	1	0	1	1	0	0	1	4	0	0	1
463	1		1	51	1	2	0	0	0	0	0	0	0	0	0	0	0	0	0	0	6	0	0	0	0	0	0	1	1	0	0	0	0	1	0	0	0	0	0	0	0	0	0	0	2	4	0	0
464	0		1	28	1	1															1	0	0	0	0	0	1	0	0	0	0	0	0	0	0	0	0	0	0	0	0	0	0	0	1	0	0		1
465	0		1	44	0	0	0	0	0	0	0	0	0	0	0	0	0	0	0	0	0	1	0	0	0	0	0	0	0	0	0	0	0	0	0	0	0	0	0	0	0	0	0	0	2	2	0	0	0
466	1	1	1	52	1	3	0	1	1	0	1	1	1	0	0	0	0	0	1	0	33	1	0	1	0	0	0	1	1	0	0	0	0	1	0	0	1	1	0	0	0	0	0	0	2	8	0	0
467	0		0	43	1	1															1	0	0	0	0	0	1	1	1	0	0	0	0	0	0	0	0	0	0	0	0	0	0	0	2	1	0	0	0
468	0		1	37	0	0	0	0	0	0	0	0	0	0	0	0	0	0	0	0	0	1	0	1	0	1	0	1	1	0	0	0	1	0	0	0	1	0	0	0	0	0	0	0	1	2	0	0	0
469	1	0	1	64	1	2	0	0	0	0	0	0	0	0	0	0	0	0	0	1	8	1	0	0	0	0	0	1	1	0	0	0	0	1	0	0	0	0	0	0	0	0	0	0	2	12	0	0
470	0		1	53	1	1	0	0	0	1	0	0	1	0	0	0	0	0	0	0	5	1	0	0	0	0	1	1	1	0	0	0	0	0	0	0	0	0	1	0	0	0	0	0	3	2	0	0	0
471	0		1	23	0	0	0	0	0	0	0	0	0	0	0	0	0	0	0	0	0	1	0	1	1	0	0	0	0	0	0	0	0	0	0	0	0	1	0	0	0	0	0	0	2	1	0		0
472	1	0	1	77	1	1	0	0	0	1	0	0	1	0	0	0	0	0	0	0	7	0	0	0	0	0	1	1	1	0	0	0	0	0	0	0	0	0	0	0	0	0	0	0	2	10	0	0
473	0		0	40	1	2	0	0	0	1	0	0	1	0	0	0	0	0	0	0	8	0	0	0	0	0	0	1	0	0	1	0	0	1	0	0	0	0	0	0	0	0	0	0	2	1	0	0	1
474	0		1	64	1	4	1	0	1	1	0	0	1	0	0	0	0	0	0	0		1		1	1	0	0	0	0	0	0	0	0	1	1	1	0	0	0	0	0	1	0	0	4	5	0	0	0
[truncated: 52 more columns]

## Sheet: codes
Variable	Code
dichotomous variables	1=yes, 0=no
sex	1=female, 0=male
ec_status	ordinal, 1-7
